# Supplementary material for: Impact of COVID-19 pandemic on residency and fellowship training programs in Saudi Arabia: A nationwide cross-sectional study
Source: Ann Med Surg (Lond). 2020 Jul 23;57:127–32. doi: 10.1016/j.amsu.2020.07.025 (PMC7377677; doi:10.1016/j.amsu.2020.07.025)
Supplement: Multimedia component 1 [file mmc1.xlsx]

## Sheet: الورقة1
Respondent ID	Collector ID	Start Date	End Date	IP Address	Gender	Age	Marital status	Number of children	Level of training:	Specialty		Do you work in Quarantine area?	Were you obliged to change the hospital because of this pandemic?	Do you get direct contact with corona patient?	Did you get training on site for PPE in advance?	Do you have enough PPE available in the hospital?	Do you get full support from your program director and institute?	Do you get any form of virtual teaching?	Do you understand your role in this situation?	Do you feel anxious and worried about the situation?	Do you feel low mood?	Do you feel you are lonely in this time?	Are you aware of the new management protocols that are related to your specialty which have been generated in COVID-19 pandemic?	Did you get infected as results of working exposure?	Did any member of your family get infected?	If the answer was yes, is it because of you directly?	Do you feel safe and protected?	Do you feel that your family is safe?	Are you maintaining good life style regarding your health?	Are you maintaining good life style regarding your food?	Are you maintaining good life style regarding your sleep?	Are you maintaining good life style regarding your exercise?	Are you away from family?	Did you change your residence to protect your family?	Did you miss an exam during the pandemic?	Is there a reduction in the training activities during COVID-19 pandemic?	For surgical specialties, is there a reduction in the level of surgical exposure and the number of operations during COVID-19 pandemic?	Do you have enough time to read and study during the pandemic?	Do you feel that you are psychologically prepared to study and read?	Do you feel stress because of the upcoming exams during the pandemic?
					Response	Response	Response	Response	Response	Response	Other (please specify)	Response	Response	Response	Response	Response	Response	Response	Response	Response	Response	Response	Response	Response	Response	Response	Response	Response	Response	Response	Response	Response	Response	Response	Response	Response	Response	Response	Response	Response
11567950382	258877035	2020-05-05 12:28:SS	2020-05-05 12:31:SS	37.106.122.238	Female	26-30	Single	No childern	Senior resident	Radiology		Yes	Yes	No	Yes	Always	Always	Yes	Not sure	Always	Always	Always	Most of the time	No	No		Most of the time	Most of the time	No	No	No	No	No	No	No	Yes	Yes	Most of the time	Rarely	Always
11566372606	258877035	2020-05-04 22:47:SS	2020-05-04 22:51:SS	95.187.231.214	Female	26-30	Single	No childern	Junior resident	Emergency medicine		Yes	Yes	No	No	Most of the time	Always	Yes	Yes	Rarely	Never	Never	Most of the time	No	No	No	Most of the time	Always	Yes	No	No	Yes	Yes	No	No	Yes		Most of the time	Most of the time	Most of the time
11565314629	258877035	2020-05-04 17:30:SS	2020-05-04 17:33:SS	188.53.150.187	Female	21-25	Single	No childern	Fellow			No	No	No	Yes	Rarely	Most of the time	Yes	Yes	Most of the time	Most of the time	Rarely	Most of the time	No	No		Rarely	Rarely	No	No	Yes	No	No	No	No	Yes		Most of the time	Rarely	Rarely
11565004029	258877035	2020-05-04 16:02:SS	2020-05-04 16:06:SS	78.95.66.70	Male	31-35	Single	No childern	Senior resident	Pediatrics		No	Yes	No	No	Always	Always	No	Not sure	Always	Most of the time	Always	Always	No	No	No	Most of the time	Most of the time	No	Yes	No	No	Yes	No	No	Yes	No	Rarely	Never	Always
11564122160	258877035	2020-05-04 11:51:SS	2020-05-04 11:54:SS	5.156.192.103	Female	26-30	Married	2	Fellow	General surgery		Yes	No	No	Yes	Always	Always	Yes	No	Most of the time	Rarely	Rarely	Most of the time	No	No	No	Most of the time	Never	No	No	Yes	No	No	No	No	Yes	Yes	Most of the time	Rarely	Most of the time
11562844141	258877035	2020-05-03 21:53:SS	2020-05-03 21:56:SS	176.225.65.108	Female	26-30	Married	2	Junior resident	Anesthesia		Yes	No	Yes	No	Most of the time	Rarely	No	Yes	Most of the time	Most of the time	Most of the time	Always	No	No	No	Most of the time	Rarely	Yes	Yes	No	No	Yes	No	No	Yes	No	Most of the time	Rarely	Most of the time
11562586171	258877035	2020-05-03 18:29:SS	2020-05-03 18:34:SS	176.18.165.103	Male	26-30	Single	No childern	Junior resident			Yes	Yes	No	No	Never	Never	Yes	Not sure	Most of the time	Always	Always	Most of the time	No	No	No	Rarely	Most of the time	No	No	No	No	No	No	No	Yes	Yes	Most of the time	Never	Always
11562574857	258877035	2020-05-03 18:21:SS	2020-05-03 18:26:SS	151.254.182.71	Male	31-35	Married	No childern	Fellow	General surgery		Yes	No	No	Yes	Rarely	Most of the time	No	No	Never	Most of the time	Never	Always	No	No	No	Most of the time	Most of the time	Yes	Yes	No	No	No	No	No	Yes	Yes	Never	Most of the time	Never
11562574336	258877035	2020-05-03 18:20:SS	2020-05-03 18:25:SS	77.31.226.67	Male	26-30	Married	No childern	Senior resident	Radiology		Yes	Yes	No	No	Most of the time	Rarely	Yes	Not sure	Rarely	Rarely	Never	Never	No	No		Most of the time	Most of the time	Yes	Yes	Yes	No	No	No	No	Yes	Yes	Rarely	Rarely	Most of the time
11562534420	258877035	2020-05-03 17:51:SS	2020-05-03 17:55:SS	188.54.154.169	Female	26-30	Single	No childern	Senior resident	Radiology		Yes	No	Yes	No	Rarely	Rarely	Yes	Not sure	Most of the time	Always	Most of the time	Most of the time	No	No		Rarely	Most of the time	No	No	No	No	No	No	No	Yes		Most of the time	Never	Always
11561992492	258877035	2020-05-03 10:36:SS	2020-05-03 10:41:SS	95.185.158.88	Male	26-30	Single	No childern	Junior resident	Internal medicine		Yes	No	Yes	Yes	Most of the time	Most of the time	No	Not sure	Rarely	Rarely	Rarely	Most of the time	No	No	No	Most of the time	Rarely	Yes	Yes	Yes	No	No	Yes	No	Yes	Yes	Most of the time	Never	Most of the time
11561728113	258877035	2020-05-03 05:24:SS	2020-05-03 05:28:SS	85.108.199.178	Female	21-25	Single	No childern	Fellow	Pediatrics		Yes	Yes	No	Yes	Rarely	Rarely	Yes	Yes	Always	Always	Most of the time	Most of the time	No	Yes	No	Most of the time	Rarely	Yes	Yes	No	No	Yes	Yes	Yes	Yes	No	Rarely	Rarely	Always
11561342690	258877035	2020-05-02 22:25:SS	2020-05-02 22:28:SS	93.168.23.8	Female	26-30	Single	No childern	Junior resident	Anesthesia		Yes	No	No	No	Most of the time	Never	No	No	Always	Always	Always	Never	No	No	No	Rarely	Rarely	Yes	Yes	Yes	Yes	Yes	No	No	Yes	Yes	Rarely	Never	Always
11561281953	258877035	2020-05-02 18:52:SS	2020-05-02 21:37:SS	37.126.32.48	Female	26-30	Married	No childern	Junior resident	Internal medicine		No	No	Yes	Yes	Always	Always	Yes	Yes	Most of the time	Most of the time	Rarely	Always	No	No	No	Rarely	Rarely	Yes	Yes	No	No	No	Yes	No	Yes		Most of the time	Never	Always
11561125558	258877035	2020-05-02 19:29:SS	2020-05-02 19:33:SS	151.254.236.212	Male	26-30	Single	No childern	Junior resident	General surgery		Yes	Yes	No	No	Rarely	Most of the time	Yes	Not sure	Most of the time	Rarely	Never	Rarely	No	No	No	Most of the time	Most of the time	No	No	No	No	No	No	No	Yes	Yes	Always	Most of the time	Rarely
11561121005	258877035	2020-05-02 19:26:SS	2020-05-02 19:29:SS	46.153.19.56	Male	26-30	Single	No childern	Junior resident	Pathology		Yes	No	No	No	Rarely	Rarely	Yes	Not sure	Never	Most of the time	Never	Never	No	No	No	Most of the time	Always	No	No	Yes	No	Yes	No	No	Yes	No	Always	Rarely	Never
11561106030	258877035	2020-05-02 19:15:SS	2020-05-02 19:18:SS	37.126.44.122	Male	26-30	Single	No childern	Junior resident	Internal medicine		Yes	No	No	Yes	Most of the time	Rarely	Yes	No	Most of the time	Most of the time	Most of the time	Most of the time	No	Yes	No	Most of the time	Most of the time	Yes	Yes	Yes	Yes	No	No	No	Yes	No	Never	Most of the time	Most of the time
11561087854	258877035	2020-05-02 18:55:SS	2020-05-02 19:04:SS	93.168.251.193	Male	26-30	Single	No childern	Junior resident	ENT		Yes	No	No	No	Always	Always	No	Yes	Most of the time	Rarely	Most of the time	Most of the time	No	No	No	Always	Always	Yes	Yes	Yes	No	No	No	No	Yes	Yes	Always	Most of the time	Always
11561075631	258877035	2020-05-02 18:51:SS	2020-05-02 18:55:SS	37.105.246.67	Female	26-30	Married	No childern	Junior resident	Internal medicine		Yes	No	No	No	Always	Always	No	Not sure	Most of the time	Rarely	Never	Most of the time	No	No		Most of the time	Most of the time	No	No	No	No	No	No	No	Yes		Most of the time	Rarely	Always
11561075524	258877035	2020-05-02 18:52:SS	2020-05-02 18:55:SS	159.0.215.24	Male	31-35	Single	No childern	Junior resident	Internal medicine		No	Yes	No	Yes	Most of the time	Always	Yes	Not sure	Most of the time	Rarely	Most of the time	Rarely	Yes	No	Yes	Rarely	Never	Yes	Yes	No	Yes	No	Yes	No	Yes	Yes	Most of the time	Rarely	Rarely
11561023860	258877035	2020-05-02 18:12:SS	2020-05-02 18:15:SS	93.168.129.74	Female	21-25	Single	No childern	Junior resident	General surgery		Yes	No	No	No	Rarely	Rarely	No	Not sure	Most of the time	Most of the time	Never	Most of the time	No	No	No	Most of the time	Most of the time	Yes	Yes	Yes	Yes	Yes	No	No	Yes	Yes	Most of the time	Most of the time	Most of the time
11560741927	258877035	2020-05-02 15:02:SS	2020-05-02 15:05:SS	151.255.125.189	Female	21-25	Single	No childern	Junior resident		Psychiatry	Yes	No	No	Yes	Most of the time	Always	Yes	Yes	Most of the time	Rarely	Always	Most of the time	No	No	No	Most of the time	Most of the time	Yes	Yes	No	Yes	Yes	No	No	Yes		Most of the time	Most of the time	Always
11560706523	258877035	2020-05-02 14:22:SS	2020-05-02 14:43:SS	93.168.198.237	Female	26-30	Single	No childern	Senior resident	Pediatrics		No	Yes	No	No	Rarely	Never	No	Not sure	Most of the time	Most of the time	Most of the time	Rarely	No	No	No	Rarely	Most of the time	No	Yes	No	No	No	No	No	Yes	No	Rarely	Never	Always
11560656627	258877035	2020-05-02 14:10:SS	2020-05-02 14:12:SS	120.142.137.68	Male	26-30	Single	No childern	Fellow	General surgery		Yes	No	No	Yes	Always	Always	Yes	Yes	Never	Never	Never	Always	No	No	No	Always	Always	Yes	Yes	Yes	Yes	No	No	No	Yes	Yes	Always	Always	Always
11560534611	258877035	2020-05-02 12:54:SS	2020-05-02 12:58:SS	188.54.154.82	Female	26-30	Married	1	Junior resident	Dermatology		Yes	Yes	No	No	Most of the time	Always	Yes	Yes	Always	Always	Always	Most of the time	No	No	No	Rarely	Never	No	No	No	No	Yes	Yes	No	Yes	No	Most of the time	Most of the time	Always
11560474652	258877035	2020-05-02 12:19:SS	2020-05-02 12:22:SS	51.253.123.42	Male	26-30	Married	No childern	Junior resident	Neurosurgery		Yes	Yes	No	No	Always	Always	Yes	Not sure	Rarely	Most of the time	Most of the time	Always	No	No	No	Most of the time	Rarely	Yes	Yes	No	No	Yes	Yes	No	Yes	Yes	Most of the time	Rarely	Always
11560427792	258877035	2020-05-02 11:44:SS	2020-05-02 11:48:SS	51.36.181.48	Female	31-35	Single	No childern	Senior resident	General surgery		Yes	No	Yes	Yes	Most of the time	Rarely	No	Not sure	Most of the time	Most of the time	Rarely	Most of the time	No	No	No	Most of the time	Rarely	No	Yes	No	No	No	No	No	No	Yes	Rarely	Never	Always
11560339875	258877035	2020-05-02 10:28:SS	2020-05-02 10:32:SS	95.186.36.162	Male	26-30	Married	2	Junior resident	General surgery		Yes	Yes	Yes	Yes	Always	Always	Yes	Not sure	Most of the time	Always	Most of the time	Most of the time	Yes	No	No	Never	Rarely	No	Yes	Yes	No	Yes	No	Yes	No	Yes	Rarely	Never	Always
11560301815	258877035	2020-05-02 09:56:SS	2020-05-02 09:59:SS	37.125.58.216	Female	21-25	Married	1	Junior resident	General surgery		Yes	No	No	No	Always	Most of the time	No	Not sure	Rarely	Rarely	Never	Rarely	No	No	No	Most of the time	Most of the time	Yes	Yes	Yes	Yes	No	No	No	Yes	Yes	Most of the time	Always	Always
11560293554	258877035	2020-05-02 09:49:SS	2020-05-02 09:52:SS	95.185.42.167	Female	26-30	Single	No childern	Senior resident	Internal medicine		Yes	No	Yes	No	Rarely	Rarely	No	Yes	Rarely	Rarely	Rarely	Most of the time	No	No	No	Most of the time	Most of the time	No	No	No	No	No	No	No	Yes	No	Rarely	Rarely	Most of the time
11560122998	258877035	2020-05-02 07:17:SS	2020-05-02 07:21:SS	37.42.140.120	Female	26-30	Single	No childern	Senior resident	Neurology		Yes	No	Yes	No	Rarely	Most of the time	Yes	No	Rarely	Rarely	Always	Never	No	No	No	Most of the time	Most of the time	No	No	No	No	Yes	No	No	No		Most of the time	Rarely	Always
11560077001	258877035	2020-05-02 06:35:SS	2020-05-02 06:39:SS	37.127.36.223	Female	26-30	Single	No childern	Junior resident	General surgery		Yes	Yes	Yes	Yes	Always	Rarely	No	Yes	Most of the time	Most of the time	Rarely	Most of the time	No	No	No	Most of the time	Most of the time	No	No	Yes	No	No	No	No	Yes	Yes	Most of the time	Rarely	Always
11560055895	258877035	2020-05-02 06:12:SS	2020-05-02 06:17:SS	5.109.166.187	Female	26-30	Single	No childern	Junior resident	Emergency medicine		Yes	Yes	Yes	Yes	Always	Rarely	Yes	Yes	Most of the time	Most of the time	Never	Always	No	No	No	Most of the time	Rarely	No	No	No	No	No	No	No	No	No	Never	Never	Always
11559810059	258877035	2020-05-02 02:34:SS	2020-05-02 02:37:SS	51.39.103.145	Male	26-30	Married	No childern	Junior resident	General surgery		Yes	Yes	No	Yes	Rarely	Always	No	Yes	Rarely	Most of the time	Rarely	Rarely	No	No	No	Rarely	Most of the time	No	No	No	No	No	No	No	Yes	Yes	Never	Rarely	Always
11559762650	258877035	2020-05-02 02:01:SS	2020-05-02 02:04:SS	51.218.108.34	Female	26-30	Single	No childern	Junior resident	Internal medicine		Yes	Yes	Yes	No	Always	Most of the time	Yes	Yes	Always	Most of the time	Most of the time	Always	No	No	No	Most of the time	Most of the time	No	No	Yes	No	No	No	No	Yes	Yes	Most of the time	Rarely	Most of the time
11559730963	258877035	2020-05-02 01:38:SS	2020-05-02 01:43:SS	94.98.239.59	Male	26-30	Single	No childern	Junior resident	General surgery		No	No	Yes	Yes	Always	Always	Yes	Yes	Never	Rarely	Rarely	Always	No	No	No	Always	Always	Yes	Yes	No	Yes	Yes	Yes	No	Yes	Yes	Rarely	Rarely	Most of the time
11559686238	258877035	2020-05-02 01:10:SS	2020-05-02 01:13:SS	51.253.69.123	Male	>40	Married	3 or more	Senior resident	Internal medicine		Yes	Yes	Yes	Yes	Always	Always	Yes	Yes	Never	Always	Most of the time	Most of the time	No	No		Most of the time	Most of the time	No	Yes	No	No	No	No	No	No		Never	Never	Most of the time
11559644273	258877035	2020-05-02 00:43:SS	2020-05-02 00:47:SS	151.255.169.86	Male	26-30	Married	2	Junior resident	Orthopedics		Yes	No	No	No	Rarely	Always	Yes	Not sure	Most of the time	Never	Most of the time	Most of the time	No	No	No	Rarely	Never	No	No	No	No	No	No	No	Yes	Yes	Most of the time	Always	Always
11559642898	258877035	2020-05-02 00:42:SS	2020-05-02 00:46:SS	176.45.212.29	Female	26-30	Married	1	Senior resident	Pathology		Yes	Yes	No	No	Always	Most of the time	Yes	Yes	Always	Always	Most of the time	Always	No	No		Rarely	Rarely	Yes	Yes	No	No	No	No	No	Yes		Most of the time	Rarely	Always
11559629033	258877035	2020-05-02 00:35:SS	2020-05-02 00:38:SS	5.156.180.174	Male	26-30	Single	No childern	Junior resident		Pediatric Neurology	No	Yes	No	Yes	Always	Always	No	Yes	Most of the time	Rarely	Most of the time	Most of the time	No	No	No	Most of the time	Most of the time	No	No	Yes	No	No	No	No	Yes	Yes	Most of the time	Rarely	Most of the time
11559613534	258877035	2020-05-02 00:26:SS	2020-05-02 00:29:SS	37.127.32.172	Female	26-30	Single	No childern	Senior resident	Pediatrics		Yes	Yes	Yes	Yes	Most of the time	Most of the time	Yes	Yes	Rarely	Rarely	Never	Always	No	No	No	Most of the time	Rarely	Yes	Yes	Yes	Yes	No	No	No	Yes	No	Most of the time	Rarely	Always
11559611584	258877035	2020-05-02 00:24:SS	2020-05-02 00:28:SS	5.109.120.27	Female	26-30	Single	No childern	Junior resident	Pediatrics		Yes	No	No	Yes	Most of the time	Most of the time	Yes	Yes	Rarely	Most of the time	Most of the time	Always	No	No	No	Rarely	Rarely	No	No	No	No	Yes	No	No	No	No	Most of the time	Rarely	Always
11559588310	258877035	2020-05-02 00:11:SS	2020-05-02 00:15:SS	51.252.104.131	Male	26-30	Single	No childern	Junior resident	Pediatrics		No	No	No	No	Most of the time	Most of the time	No	Not sure	Always	Rarely	Rarely	Most of the time	No	No	No	Never	Most of the time	No	No	No	No	Yes	No	No	Yes		Always	Never	Always
11559546579	258877035	2020-05-01 23:49:SS	2020-05-01 23:52:SS	51.39.118.128	Female	26-30	Married	No childern	Junior resident	ENT		Yes	No	No	No	Most of the time	Most of the time	Yes	Yes	Rarely	Always	Rarely	Always	No	No	No	Rarely	Rarely	Yes	Yes	Yes	No	No	No	No	Yes	Yes	Always	Rarely	Always
11559528740	258877035	2020-05-01 23:39:SS	2020-05-01 23:43:SS	5.41.3.243	Male	26-30	Married	No childern	Junior resident	General surgery		Yes	No	Yes	No	Most of the time	Always	Yes	Yes	Always	Most of the time	Most of the time	Most of the time	No	No	No	Rarely	Rarely	No	Yes	No	No	No	No	No	Yes	Yes	Most of the time	Rarely	Always
11559479703	258877035	2020-05-01 23:15:SS	2020-05-01 23:18:SS	176.47.98.246	Male	26-30	Single	No childern	Junior resident	General surgery		Yes	Yes	Yes	Yes	Always	Most of the time	No	Not sure	Rarely	Most of the time	Most of the time	Most of the time	No	No	No	Most of the time	Rarely	No	No	No	No	Yes	Yes	No	Yes	Yes	Most of the time	Rarely	Always
11559452308	258877035	2020-05-01 23:00:SS	2020-05-01 23:04:SS	5.108.161.52	Male	31-35	Married	1	Senior resident	General surgery		Yes	No	Yes	No	Most of the time	Most of the time	Yes	Yes	Always	Always	Always	Most of the time	No	No	No	Never	Never	No	No	No	No	Yes	Yes	No	Yes	Yes	Never	Never	Always
11559431478	258877035	2020-05-01 22:51:SS	2020-05-01 22:53:SS	51.223.101.172	Male	26-30	Married	No childern	Senior resident	Internal medicine		Yes	No	Yes	Yes	Always	Always	Yes	Not sure	Never	Never	Never	Always	No	No	No	Always	Most of the time	Yes	Yes	Yes	Yes	No	No	No	Yes		Always	Always	Most of the time
11559423148	258877035	2020-05-01 22:46:SS	2020-05-01 22:49:SS	5.82.52.62	Female	26-30	Single	No childern	Junior resident	General surgery		Yes	No	No	Yes	Most of the time	Always	Yes	Not sure	Most of the time	Most of the time	Most of the time	Most of the time	No	No		Most of the time	Most of the time	Yes	Yes	Yes	Yes	No	No	No	Yes	Yes	Rarely	Rarely	Always
11559422920	258877035	2020-05-01 22:46:SS	2020-05-01 22:49:SS	95.219.156.165	Male	26-30	Single	No childern	Junior resident	ENT		Yes	Yes	No	Yes	Most of the time	Most of the time	Yes	Not sure	Rarely	Most of the time	Most of the time	Most of the time	No	No	No	Rarely	Most of the time	No	No	No	No	No	No	No	Yes	Yes	Rarely	Rarely	Always
11559417096	258877035	2020-05-01 22:42:SS	2020-05-01 22:46:SS	50.60.182.80	Female	26-30	Single	No childern	Senior resident	Obstetrics and gynecology		No	No	Yes	No	Most of the time	Most of the time	Yes	Yes	Most of the time	Rarely	Never	Always	No	No	No	Most of the time	Most of the time	Yes	No	No	No	No	No	No	No	No	Most of the time	Rarely	Always
11559409913	258877035	2020-05-01 22:40:SS	2020-05-01 22:43:SS	77.232.105.238	Male	26-30	Married	No childern	Junior resident	Internal medicine		Yes	No	Yes	No	Always	Always	Yes	Yes	Most of the time	Rarely	Never	Always	No	No	No	Most of the time	Most of the time	Yes	Yes	Yes	No	Yes	No	No	Yes	No	Most of the time	Most of the time	Most of the time
11559390022	258877035	2020-05-01 22:29:SS	2020-05-01 22:33:SS	5.109.209.1	Male	26-30	Married	No childern	Senior resident	Family medicine		Yes	Yes	No	No	Always	Most of the time	Yes	Yes	Rarely	Never	Never	Rarely	No	No		Most of the time	Most of the time	Yes	Yes	Yes	Yes	No	No	No	Yes		Always	Rarely	Most of the time
11559389519	258877035	2020-05-01 22:29:SS	2020-05-01 22:33:SS	176.19.23.175	Female	26-30	Single	No childern	Junior resident	General surgery		Yes	No	Yes	No	Most of the time	Most of the time	Yes	Yes	Most of the time	Most of the time	Always	Rarely		No	No	Rarely	Most of the time	No	No	No	No	Yes	Yes	No	Yes	Yes	Rarely	Rarely	Rarely
11559384016	258877035	2020-05-01 22:25:SS	2020-05-01 22:30:SS	78.95.231.207	Female	21-25	Single	No childern	Junior resident		Pediatric surgery	Yes	No	No	Yes	Rarely	Most of the time	No	Not sure	Most of the time	Most of the time	Rarely	Most of the time	No	No	No	Most of the time	Most of the time	Yes	Yes	Yes	Yes	No	No	No	Yes	Yes	Rarely	Rarely	Never
11559377727	258877035	2020-05-01 22:23:SS	2020-05-01 22:28:SS	37.106.81.242	Female	26-30	Single	No childern	Junior resident	Internal medicine		No	No	Yes	Yes	Most of the time	Most of the time	Yes	Yes	Most of the time	Rarely	Never	Most of the time	No	No	No	Most of the time	Rarely	Yes	No	Yes	Yes	No	No	No	Yes		Most of the time	Most of the time	Always
11559365037	258877035	2020-05-01 22:18:SS	2020-05-01 22:22:SS	95.184.93.192	Male	26-30	Single	No childern	Junior resident	Emergency medicine		Yes	No	No	No	Always	Always	No	No	Rarely	Most of the time	Rarely	Rarely	No	No		Most of the time	Most of the time	Yes	No	Yes	No	No	Yes	No	Yes		Most of the time	Rarely	Most of the time
11559363861	258877035	2020-05-01 22:19:SS	2020-05-01 22:21:SS	37.126.67.130	Female	21-25	Married	1	Junior resident	Family medicine		Yes	No	No	Yes	Most of the time	Always	Yes	Yes	Rarely	Never	Rarely	Rarely	No	No		Most of the time	Most of the time	Yes	Yes	Yes	Yes	No	No	No	Yes		Most of the time	Most of the time	Rarely
11559359379	258877035	2020-05-01 22:16:SS	2020-05-01 22:19:SS	5.108.10.50	Male	26-30	Single	No childern	Junior resident	General surgery		Yes	No	Yes	No	Most of the time	Always	Yes	Yes	Most of the time	Rarely	Rarely	Most of the time	No	No	No	Most of the time	Always	No	No	No	No	Yes	No	No	Yes	Yes	Rarely	Never	Always
11559355626	258877035	2020-05-01 22:14:SS	2020-05-01 22:17:SS	78.95.63.11	Female	21-25	Single	No childern	Junior resident	Emergency medicine		Yes	No	Yes	Yes	Always	Always	Yes	Yes	Most of the time	Rarely	Most of the time	Always	No	No	No	Most of the time	Most of the time	Yes	Yes	Yes	No	Yes	Yes	No	Yes		Rarely	Rarely	Most of the time
11559354289	258877035	2020-05-01 22:09:SS	2020-05-01 22:17:SS	31.167.180.169	Male	26-30	Single	No childern	Junior resident	General surgery		Yes	Yes	Yes	No	Rarely	Always	No	Not sure	Most of the time	Most of the time	Rarely	Always	No	No	No	Most of the time	Never	Yes	Yes	Yes	No	Yes	No	No	Yes	Yes	Never	Never	Always
11559350663	258877035	2020-05-01 22:12:SS	2020-05-01 22:15:SS	188.55.235.112	Female	26-30	Married	No childern	Junior resident	General surgery		No	No	Yes	Yes	Most of the time	Always	Yes	Yes	Most of the time	Most of the time	Rarely	Rarely	No	No	No	Rarely	Most of the time	No	Yes	Yes	No	Yes	No	No	Yes	Yes	Never	Never	Most of the time
11559349396	258877035	2020-05-01 22:09:SS	2020-05-01 22:15:SS	95.184.177.72	Male	26-30	Single	No childern	Senior resident	Internal medicine		Yes	No	Yes	Yes	Most of the time	Most of the time	Yes	Yes	Rarely	Rarely	Rarely	Most of the time	No	No	No	Most of the time	Most of the time	Yes	Yes	Yes	Yes	No	No	No	Yes	Yes	Always	Most of the time	Rarely
11559346344	258877035	2020-05-01 22:10:SS	2020-05-01 22:13:SS	2.91.155.106	Female	26-30	Single	No childern	Fellow	Radiology		Yes	Yes	No	Yes	Always	Always	Yes	Yes	Most of the time	Always	Most of the time	Always	No	No	No	Most of the time	Most of the time	No	Yes	No	Yes	Yes	No	Yes	Yes	No	Most of the time	Rarely	Always
11559346086	258877035	2020-05-01 22:10:SS	2020-05-01 22:13:SS	77.31.200.173	Female	21-25	Single	No childern	Fellow	General surgery		No	No	No	Yes	Most of the time	Always	Yes	Yes	Rarely	Never	Never	Always	No	No	No	Rarely	Most of the time	Yes	Yes	No	Yes	No	No	No	Yes	Yes	Always	Rarely	Most of the time
11559339813	258877035	2020-05-01 22:06:SS	2020-05-01 22:10:SS	95.185.78.32	Male	26-30	Married	1	Senior resident	General surgery		Yes	Yes	No	No	Most of the time	Most of the time	Yes	Yes	Rarely	Rarely	Never	Most of the time	No	No	No	Most of the time	Rarely	Yes	No	No	No	No	No	No	No	Yes	Most of the time	Rarely	Rarely
11559335091	258877035	2020-05-01 22:06:SS	2020-05-01 22:08:SS	77.232.125.181	Male	26-30	Married	No childern	Junior resident	General surgery		Yes	No	Yes	Yes	Always	Rarely	No	Yes	Never	Rarely	Never	Never	No	No	No	Most of the time	Most of the time	No	Yes	Yes	No	Yes	No	No	Yes	Yes	Always	Rarely	Always
11559333836	258877035	2020-05-01 22:04:SS	2020-05-01 22:08:SS	37.124.34.45	Male	26-30	Single	No childern	Junior resident	Neurology		No	No	No	No	Always	Always	Yes	Yes	Most of the time	Most of the time	Never	Most of the time	No	No	No	Most of the time	Most of the time	No	No	No	No	No	No	No	Yes	Yes	Rarely	Rarely	Always
11559325411	258877035	2020-05-01 22:02:SS	2020-05-01 22:04:SS	109.24.202.80	Male	31-35	Married	1	Fellow	Urology		Yes	No	Yes	No	Never	Always	Yes	Yes	Rarely	Rarely	Rarely	Most of the time	Yes	Yes	No	Most of the time	Most of the time	Yes	Yes	Yes	No	No	No	No	Yes	Yes	Most of the time	Rarely	Rarely
11559311662	258877035	2020-05-01 21:55:SS	2020-05-01 21:58:SS	51.39.246.168	Male	31-35	Married	1	Senior resident	Internal medicine		Yes	Yes	Yes	Yes	Most of the time	Rarely	Yes	Yes	Most of the time	Rarely	Rarely	Most of the time	No	No	No	Rarely	Most of the time	Yes	No	No	No	Yes	No	No	Yes	No	Rarely	Rarely	Always
11559308719	258877035	2020-05-01 21:53:SS	2020-05-01 21:57:SS	188.48.140.122	Female	26-30	Married	No childern	Junior resident	Neurology		Yes	Yes	Yes	No	Always	Most of the time	Yes	Yes	Rarely	Always	Most of the time	Rarely	No	No	No	Rarely	Most of the time	No	No	No	No	No	No	No	Yes		Most of the time	Never	Always
11559306711	258877035	2020-05-01 21:52:SS	2020-05-01 21:56:SS	51.36.64.155	Female	26-30	Single	No childern	Senior resident	Pediatrics		Yes	No	Yes	Yes	Most of the time	Most of the time	Yes	Yes	Always	Always	Most of the time	Most of the time	No	No	No	Never	Rarely	Yes	No	No	No	Yes	Yes	No	Yes	Yes	Rarely	Never	Always
11559287848	258877035	2020-05-01 21:42:SS	2020-05-01 21:48:SS	176.44.146.70	Male	26-30	Married	1	Senior resident	General surgery		Yes	Yes	Yes	Yes	Most of the time	Most of the time	Yes	Yes	Always	Most of the time	Most of the time	Most of the time	No	No	No	Rarely	Most of the time	No	No	No	No	Yes	Yes	No	Yes	Yes	Rarely	Never	Always
11559261585	258877035	2020-05-01 21:32:SS	2020-05-01 21:36:SS	95.186.106.165	Female	26-30	Single	No childern	Junior resident	Pediatrics		Yes	No	Yes	No	Rarely	Rarely	Yes	No	Always	Always	Always	Rarely	No	No		Never	Never	No	Yes	No	No	No	No	Yes	Yes		Never	Never	Always
11559257945	258877035	2020-05-01 21:29:SS	2020-05-01 21:35:SS	95.218.70.118	Male	26-30	Married	1	Senior resident	General surgery		No	No	Yes	No	Rarely	Rarely	Yes	Not sure	Always	Always	Always	Rarely	No	No	No	Never	Never	No	No	No	No	No	No	No	Yes	Yes	Most of the time	Never	Always
11559241555	258877035	2020-05-01 21:24:SS	2020-05-01 21:28:SS	78.95.127.11	Male	31-35	Married	3 or more	Fellow		Neonatology	Yes	No	No	Yes	Always	Always	Yes	Yes	Most of the time	Most of the time	Most of the time	Always	No	No		Most of the time	Most of the time	No	No	No	No	Yes	No	No	Yes		Most of the time	Rarely	Most of the time
11559220196	258877035	2020-05-01 21:16:SS	2020-05-01 21:19:SS	151.255.88.164	Female	31-35	Married	2	Senior resident	Family medicine		No	Yes	No	Yes	Most of the time	Most of the time	Yes	Yes	Most of the time	Most of the time	Most of the time	Always	No	No		Most of the time	Most of the time	Yes	Yes	No	No	Yes	No	No	No		Rarely	Rarely	Most of the time
11559167079	258877035	2020-05-01 20:54:SS	2020-05-01 20:58:SS	51.36.213.8	Female	26-30	Single	No childern	Senior resident	Obstetrics and gynecology		Yes	No	Yes	No	Most of the time	Rarely	No	Not sure	Most of the time	Always	Always	Most of the time	Yes	No	No	Rarely	Most of the time	No	No	No	No	Yes	No	No	Yes	No	Rarely	Never	Always
11559166572	258877035	2020-05-01 20:55:SS	2020-05-01 20:58:SS	37.121.164.183	Female	21-25	Single	No childern	Junior resident	Family medicine		Yes	Yes	No	Yes	Most of the time	Most of the time	No	Not sure	Rarely	Rarely	Rarely	Rarely	No	No	No	Rarely	Rarely	No	No	No	No	No	No	Yes	Yes	Yes	Most of the time	Most of the time	Most of the time
11559159851	258877035	2020-05-01 20:50:SS	2020-05-01 20:55:SS	159.0.69.103	Female	26-30	Single	No childern	Junior resident	Pediatrics		Yes	No	Yes	Yes	Most of the time	Most of the time	Yes	Yes	Rarely	Rarely	Rarely	Always	No	No		Most of the time	Most of the time	Yes	Yes	Yes	No	No	No	No	Yes		Rarely	Rarely	Most of the time
11559155309	258877035	2020-05-01 20:50:SS	2020-05-01 20:54:SS	37.124.157.2	Female	26-30	Divorced	No childern	Junior resident	Urology		Yes	No	No	Yes	Most of the time	Rarely	No	Not sure	Most of the time	Most of the time	Most of the time	Most of the time	No	No	No	Rarely	Rarely	No	No	No	No	No	Yes	No	Yes	Yes	Rarely	Rarely	Always
11559118119	258877035	2020-05-01 20:37:SS	2020-05-01 20:40:SS	151.255.168.137	Male	26-30	Married	1	Senior resident	Obstetrics and gynecology		No	Yes	Yes	No	Most of the time	Most of the time	No	Yes	Rarely	Rarely	Rarely	Rarely	No	No	No	Most of the time	Most of the time	Yes	Yes	Yes	No	No	No	No	Yes	No	Never	Never	Always
11559109344	258877035	2020-05-01 20:33:SS	2020-05-01 20:37:SS	151.255.123.139	Female	26-30	Married	1	Senior resident	Pediatrics		No	Yes	No	No	Most of the time	Always	No	Yes	Most of the time	Always	Rarely	Most of the time	No	No		Most of the time	Rarely	No	No	Yes	No	No	No	No	Yes		Most of the time	Rarely	Always
11559087750	258877035	2020-05-01 20:26:SS	2020-05-01 20:30:SS	188.49.251.36	Male	26-30	Married	No childern	Junior resident	Orthopedics		Yes	No	Yes	No	Rarely	Most of the time	No	No	Always	Always	Always	Rarely	No	No	No	Rarely	Rarely	Yes	Yes	No	No	Yes	No	No	No	No	Rarely	Never	Never
11559084295	258877035	2020-05-01 20:24:SS	2020-05-01 20:29:SS	176.44.158.252	Female	26-30	Single	No childern	Junior resident	General surgery		Yes	No	No	Yes	Most of the time	Most of the time	Yes	Yes	Never	Rarely	Never	Most of the time	No	No		Most of the time		Yes	Yes	Yes	No	No	No	No	No	Yes	Most of the time	Rarely	Always
11559054385	258877035	2020-05-01 20:15:SS	2020-05-01 20:18:SS	78.95.65.59	Female	26-30	Single	No childern	Junior resident	General surgery		No	No	No	No	Most of the time	Rarely	No	Yes	Never	Rarely	Rarely	Rarely	No	No	No	Most of the time	Most of the time	Yes	No	No	No	Yes	No	No	Yes	Yes	Rarely	Rarely	Rarely
11559021572	258877035	2020-05-01 20:03:SS	2020-05-01 20:06:SS	5.108.218.97	Male	26-30	Single	No childern	Junior resident	Orthopedics		Yes	Yes	Yes	No	Most of the time	Rarely	Yes	Yes	Most of the time	Most of the time	Always	Never	No	No	No	Most of the time	Always	No	Yes	No	No	Yes	Yes	No	Yes	Yes	Most of the time	Rarely	Most of the time
11559008109	258877035	2020-05-01 19:58:SS	2020-05-01 20:02:SS	5.108.22.37	Male	26-30	Single	No childern	Senior resident	Pediatrics		Yes	No	Yes	No	Rarely	Most of the time	No	Yes	Most of the time	Most of the time	Most of the time	Most of the time	No	No	No	Most of the time	Most of the time	No	No	No	No	Yes	Yes	No	Yes	No	Never	Never	Always
11558979628	258877035	2020-05-01 19:49:SS	2020-05-01 19:52:SS	37.121.178.126	Female	26-30	Married	2	Senior resident	Obstetrics and gynecology		No	Yes	No	Yes	Always	Always	Yes	No	Most of the time	Most of the time	Most of the time	Rarely	No	No	No	Most of the time	Most of the time	No	Yes	No	No	No	No	No	Yes	Yes	Rarely	Never	Always
11558943648	258877035	2020-05-01 19:37:SS	2020-05-01 19:40:SS	178.86.242.83	Female	26-30	Single	No childern	Junior resident	General surgery		Yes	No	No	Yes	Always	Rarely	No	Yes	Always	Always	Always	Always	No	No	No	Rarely	Never	No	No	No	No	No	No	No	Yes	Yes	Rarely	Never	Always
11558926011	258877035	2020-05-01 19:17:SS	2020-05-01 19:34:SS	37.125.214.14	Female	21-25	Married	No childern	Junior resident		Pediatrics neurology	Yes	Yes	No	No	Always	Never	Yes	Yes	Always	Always	Always	Never	No	No	No	Most of the time	Most of the time	No	No	No	No	Yes	No	Yes	No	No	Never	Never	Always
11558924777	258877035	2020-05-01 19:30:SS	2020-05-01 19:33:SS	31.167.125.171	Male	31-35	Married	1	Fellow	General surgery		Yes	No	No	No	Most of the time	Most of the time	Yes	Yes	Most of the time	Rarely	Rarely	Most of the time	No	No	No	Most of the time	Most of the time	Yes	Yes	No	Yes	Yes	Yes	No	Yes	Yes	Always	Most of the time	Most of the time
11558914968	258877035	2020-05-01 19:27:SS	2020-05-01 19:30:SS	5.41.63.124	Female	26-30	Single	No childern	Junior resident	Family medicine		Yes	No	Yes	Yes	Most of the time	Rarely	Yes	Not sure	Most of the time	Rarely	Never	Rarely	No	No	No	Rarely	Most of the time	No	No	Yes	No	No	No	No	Yes	No	Rarely	Rarely	Always
11558910677	258877035	2020-05-01 19:25:SS	2020-05-01 19:29:SS	51.39.17.53	Female	26-30	Single	No childern	Senior resident	Obstetrics and gynecology		Yes	No	No	Yes	Always	Most of the time	Yes	Not sure	Most of the time	Always	Always	Most of the time	No	No	No	Most of the time	Most of the time	No	Yes	No	No	Yes	Yes	No	Yes	Yes	Most of the time	Never	Always
11558898406	258877035	2020-05-01 19:21:SS	2020-05-01 19:24:SS	151.254.205.71	Female	21-25	Single	No childern	Junior resident	Pediatrics		No	No	Yes	No	Always	Always	Yes	Yes	Most of the time	Rarely	Rarely	Always	No	No	No	Never	Never	Yes	Yes	Yes	No	No	No	No	Yes	No	Most of the time	Never	Always
11558860097	258877035	2020-05-01 19:08:SS	2020-05-01 19:11:SS	51.218.96.14	Female	26-30	Married	1	Junior resident	Family medicine		Yes	Yes	No	No	Always	Never	No	Not sure	Most of the time	Most of the time	Most of the time	Rarely	No	No		Most of the time	Most of the time	No	No	Yes	No	Yes	No	No	Yes		Most of the time	Rarely	Always
11558849206	258877035	2020-05-01 19:03:SS	2020-05-01 19:07:SS	176.44.159.203	Female	26-30	Married	2	Junior resident	General surgery		Yes	Yes	No	Yes	Most of the time	Most of the time	Yes	No	Always	Always	Always	Most of the time	No	No	No	Most of the time	Rarely	No	Yes	No	No	Yes	No	No	Yes	Yes	Most of the time	Rarely	Most of the time
11558845495	258877035	2020-05-01 19:03:SS	2020-05-01 19:06:SS	93.169.91.147	Female	26-30	Single	No childern	Junior resident	Neurology		Yes	Yes	No	No	Most of the time	Most of the time	Yes	Yes	Always	Most of the time	Most of the time	Always	No	No	No	Most of the time	Most of the time	No	No	No	No	Yes	No	No	No	Yes	Rarely	Never	Always
11558827056	258877035	2020-05-01 18:23:SS	2020-05-01 19:00:SS	142.247.1.31	Female	26-30	Single	No childern	Junior resident	General surgery		Yes	Yes	No	Yes	Most of the time	Never	Yes	Yes	Rarely	Most of the time	Rarely	Always	No	No	No	Most of the time	Most of the time	No	No	Yes	No	No	No	No	Yes	Yes	Rarely	Rarely	Always
11558807938	258877035	2020-05-01 18:50:SS	2020-05-01 18:53:SS	151.254.43.137	Female	26-30	Married	No childern	Senior resident	Internal medicine		Yes	Yes	Yes	Yes	Most of the time	Most of the time	Yes	Yes	Most of the time	Most of the time	Rarely	Always	No	No	No	Most of the time	Most of the time	Yes	Yes	Yes	Yes	No	No	No	Yes	No	Always	Most of the time	Always
11558782994	258877035	2020-05-01 18:40:SS	2020-05-01 18:45:SS	176.224.118.230	Female	26-30	Married	No childern	Senior resident		Rehabilitation	No	Yes	No	No	Most of the time	Most of the time	Yes	Yes	Most of the time	Rarely	Never	Most of the time	No	No	No	Always	Always	Yes	Yes	Yes	Yes	Yes	No	Yes	Yes	Yes	Most of the time	Most of the time	Always
11558777483	258877035	2020-05-01 18:39:SS	2020-05-01 18:43:SS	178.80.99.39	Female	26-30	Single	No childern	Junior resident	Emergency medicine		No	Yes	Yes	Yes	Most of the time	Always	Yes	Yes	Most of the time	Rarely	Never	Most of the time	No	No	No	Most of the time	Most of the time	Yes	Yes	Yes	Yes	Yes	No	No	No	No	Most of the time	Most of the time	Most of the time
11558769289	258877035	2020-05-01 18:38:SS	2020-05-01 18:40:SS	176.47.16.6	Female	21-25	Single	No childern	Junior resident	General surgery		Yes	No	No	No	Most of the time	Rarely	Yes	Not sure	Always	Always	Most of the time	Rarely	No	No	No	Rarely	Rarely	No	Yes	Yes	No	Yes	No	No	Yes	Yes	Rarely	Never	Always
11558761178	258877035	2020-05-01 18:34:SS	2020-05-01 18:37:SS	176.17.38.194	Female	26-30	Single	No childern	Junior resident	General surgery		No	No	No	Yes	Always	Always	Yes	Yes	Most of the time	Most of the time	Most of the time	Always	No	No	No	Most of the time	Most of the time	Yes	Yes	Yes	Yes	Yes	No	No	Yes	Yes	Most of the time	Most of the time	Always
11558759355	258877035	2020-05-01 18:33:SS	2020-05-01 18:37:SS	51.39.26.56	Female	21-25	Single	No childern	Junior resident	Ophthalmology		Yes	Yes	No	No	Most of the time	Most of the time	Yes	No	Always	Always	Always	Never	No	No	No	Never	Never	No	No	No	No	Yes	No	Yes	Yes	Yes	Most of the time	Rarely	Always
11558754742	258877035	2020-05-01 18:33:SS	2020-05-01 18:35:SS	78.95.87.214	Female	26-30	Married	1	Senior resident	Family medicine		Yes	No	No	Yes	Always	Always	No	Not sure	Always	Always	Most of the time	Most of the time	No	No		Rarely	Rarely	No	No	No	No	No	No	No	No		Never	Never	Always
11558752918	258877035	2020-05-01 18:31:SS	2020-05-01 18:34:SS	151.254.245.57	Female	26-30	Single	No childern	Junior resident	Family medicine		No	No	Yes	Yes	Most of the time	Always	Yes	Not sure	Rarely	Rarely	Never	Rarely	No	No	No	Most of the time	Most of the time	Yes	Yes	Yes	Yes	Yes	Yes	Yes	Yes	Yes	Rarely	Rarely	Most of the time
11558742972	258877035	2020-05-01 18:29:SS	2020-05-01 18:31:SS	51.39.93.109	Female	31-35	Single	No childern	Junior resident	Obstetrics and gynecology		Yes	Yes	No	No	Most of the time	Rarely	Yes	Yes	Always	Always	Most of the time	Rarely	No	No	No	Rarely	Rarely	No	No	No	No	Yes	No	No	Yes	Yes	Rarely	Never	Always
11558736576	258877035	2020-05-01 18:27:SS	2020-05-01 18:29:SS	78.95.87.69	Female	31-35	Single	No childern	Junior resident	ENT		No	Yes	Yes	Yes	Most of the time	Always	Yes	Not sure	Rarely	Rarely	Never	Rarely	No	No	No	Most of the time	Always	Yes	Yes	Yes	Yes	No	No	No	Yes	Yes	Rarely	Rarely	Most of the time
11558725038	258877035	2020-05-01 18:20:SS	2020-05-01 18:25:SS	95.219.147.235	Female	21-25	Single	No childern	Junior resident		Radiology	Yes	Yes	No	No	Always	Always	Yes	Yes	Rarely	Rarely	Never	Rarely	No	No		Always	Most of the time	Yes	Yes	No	No	Yes	No	No	Yes		Always	Most of the time	Rarely
11558709609	258877035	2020-05-01 18:19:SS	2020-05-01 18:20:SS	176.44.129.126	Female	26-30	Single	No childern	Fellow	Dentistry		No	No	Yes	No	Never	Never	No	Not sure	Never	Never	Never	Rarely	No			Rarely				No	No	No			No				Rarely
11558709483	258877035	2020-05-01 18:18:SS	2020-05-01 18:20:SS	94.99.107.23	Male	21-25	Single	No childern	Fellow	Anesthesia		No	No	No	No	Most of the time	Rarely	Yes	Yes	Rarely	Never	Never	Always	No	No		Always	Always	Yes	Yes	Yes	Yes	No	No	No	No	Yes	Most of the time	Most of the time	Rarely
11558704213	258877035	2020-05-01 18:15:SS	2020-05-01 18:18:SS	178.80.60.253	Female	26-30	Single	No childern	Senior resident	Anesthesia		Yes	Yes	No	Yes	Most of the time	Most of the time	Yes	Yes	Most of the time	Most of the time	Most of the time	Always	No	No		Rarely	Most of the time	Yes	Yes	Yes	No	No	No	No	Yes	No	Most of the time	Rarely	Always
11558702783	258877035	2020-05-01 18:16:SS	2020-05-01 18:18:SS	95.218.78.165	Female	26-30	Married	No childern	Junior resident	Ophthalmology		No	No	No	No	Most of the time	Most of the time	Yes	Not sure	Most of the time	Most of the time	Most of the time	Most of the time	No	No		Rarely	Rarely	No	Yes	Yes	No	Yes	No	Yes	No	Yes	Most of the time	Rarely	Most of the time
11558699717	258877035	2020-05-01 18:14:SS	2020-05-01 18:17:SS	51.39.37.234	Male	26-30	Single	No childern	Junior resident	General surgery		No	Yes	No	No	Most of the time	Rarely	Yes	No	Most of the time	Always	Always	Rarely	No	No	No	Rarely	Most of the time	No	No	No	No	Yes	Yes	No	Yes	Yes	Rarely	Never	Never
11558697509	258877035	2020-05-01 18:14:SS	2020-05-01 18:16:SS	93.169.87.238	Female	26-30	Married	No childern	Junior resident	Internal medicine		Yes	Yes	Yes	No	Most of the time	Most of the time	Yes	Yes	Always	Always	Always	Most of the time	No	No	No	Never	Rarely	Yes	Yes	Yes	No	Yes	Yes	No	Yes	No	Most of the time	Most of the time	Always
11558673689	258877035	2020-05-01 18:05:SS	2020-05-01 18:08:SS	51.36.232.142	Female	26-30	Single	No childern	Senior resident	Orthopedics		Yes	No	No	No	Always	Never	Yes	Yes	Never	Never	Never	Never	No	No	No	Most of the time	Most of the time	No	Yes	No	No	No	No	Yes	Yes	Yes	Always	Always	Rarely
11558662564	258877035	2020-05-01 18:02:SS	2020-05-01 18:05:SS	51.39.129.183	Male	26-30	Single	No childern	Junior resident	Orthopedics		Yes	No	No	Yes	Always	Most of the time	Yes	Yes	Rarely	Most of the time	Most of the time	Most of the time	No	No	No	Most of the time	Most of the time	Yes	Yes	Yes	Yes	No	No	No	No	Yes	Always	Most of the time	Most of the time
11558653927	258877035	2020-05-01 17:59:SS	2020-05-01 18:02:SS	93.169.160.184	Female	26-30	Single	No childern	Senior resident	Pediatrics		Yes	Yes	Yes	Yes	Most of the time	Always	No	Not sure	Always	Always	Always	Always	No	No	No	Rarely	Never	Yes	No	Yes	No	No	No	No	Yes		Rarely	Never	Always
11558650580	258877035	2020-05-01 17:58:SS	2020-05-01 18:01:SS	151.255.70.178	Female	26-30	Single	No childern	Junior resident	ENT		No	No	No	No	Most of the time	Most of the time	Yes	No	Always	Rarely	Most of the time	Rarely	No	No		Most of the time	Most of the time	Yes	Yes	No	Yes	No	No	No	No	Yes	Rarely	Rarely	Always
11558639321	258877035	2020-05-01 17:53:SS	2020-05-01 17:57:SS	37.106.154.149	Female	26-30	Single	No childern	Senior resident	Emergency medicine		Yes	Yes	Yes	Yes	Most of the time	Always	Yes	Yes	Rarely	Most of the time	Rarely	Always	No	No		Most of the time	Rarely	Yes	No	No	No	No	No	No	No		Most of the time	Rarely	Most of the time
11558636964	258877035	2020-05-01 17:54:SS	2020-05-01 17:57:SS	5.108.146.134	Female	21-25	Single	No childern	Junior resident	General surgery		Yes	No	Yes	Yes	Most of the time	Always	Yes	Not sure	Rarely	Rarely	Never	Most of the time	No	No		Rarely	Rarely	No	No	No	No	Yes	No	No	Yes	Yes	Most of the time	Most of the time	Always
11558609991	258877035	2020-05-01 17:46:SS	2020-05-01 17:48:SS	37.106.81.242	Female	26-30	Single	No childern	Senior resident	General surgery		No	No	No	Yes	Always	Most of the time	No	Yes	Always	Always	Rarely	Most of the time	No	No	No	Most of the time	Most of the time	Yes	Yes	No	No	No	No	No	Yes	Yes	Most of the time	Rarely	Always
11558533684	258877035	2020-05-01 17:19:SS	2020-05-01 17:24:SS	51.218.65.96	Male	31-35	Married	1	Senior resident	Pediatrics		No	No	No	No	Always	Most of the time	No	Yes	Most of the time	Most of the time	Most of the time	Most of the time	No	No	No	Most of the time	Most of the time	No	No	No	No	Yes	No	No	Yes	Yes	Most of the time	Never	Always
11558529153	258877035	2020-05-01 17:19:SS	2020-05-01 17:23:SS	37.106.96.159	Male	26-30	Married	3 or more	Junior resident	Internal medicine		No	No	Yes	No	Most of the time	Rarely	Yes	Not sure	Most of the time	Most of the time	Most of the time	Rarely	No	No	No	Rarely	Most of the time	Yes	Yes	Yes	No	No	No	No	Yes	No	Rarely	Never	Always
11558522431	258877035	2020-05-01 17:18:SS	2020-05-01 17:21:SS	51.252.63.147	Female	26-30	Single	No childern	Senior resident	Pediatrics		No	Yes	No	Yes	Always	Rarely	No	Yes	Always	Always	Always	Most of the time	No	No	No	Rarely	Rarely	No	No	No	No	Yes	Yes	Yes	Yes	No	Rarely	Rarely	Always
11558517030	258877035	2020-05-01 17:15:SS	2020-05-01 17:19:SS	176.19.205.174	Male	26-30	Married	No childern	Senior resident	General surgery		Yes	No	No	Yes	Most of the time	Rarely	Yes	Not sure	Most of the time	Most of the time	Rarely	Most of the time	No	No	No	Rarely	Rarely	No	No	No	Yes	Yes	Yes	No	Yes	Yes	Rarely	Never	Always
11558513881	258877035	2020-05-01 17:15:SS	2020-05-01 17:18:SS	37.124.141.226	Male	26-30	Single	No childern	Senior resident	Radiology		Yes	No	Yes	No	Most of the time	Rarely	Yes	Yes	Always	Most of the time	Most of the time	Always	Yes	Yes	No	Most of the time	Never	Yes	No	No	No	No	No	No	Yes	Yes	Most of the time	Rarely	Always
11558499832	258877035	2020-05-01 17:11:SS	2020-05-01 17:14:SS	5.156.213.187	Male	26-30	Married	1	Senior resident	General surgery		Yes	Yes	No	Yes	Most of the time	Never	Yes	Not sure	Never	Always	Most of the time	Most of the time	No	No	No	Rarely	Rarely	Yes	Yes	No	No	Yes	No	No	Yes	Yes	Rarely	Never	Most of the time
11558490353	258877035	2020-05-01 17:03:SS	2020-05-01 17:11:SS	93.169.100.160	Female	31-35	Single	No childern	Fellow	General surgery		Yes	No	No	Yes	Always	Always	Yes	Yes	Rarely	Rarely	Most of the time	Never	No	No	No	Most of the time	Most of the time	Yes	Yes	Yes	Yes	Yes	No	No	Yes	Yes	Always	Most of the time	Rarely
11558481626	258877035	2020-05-01 17:04:SS	2020-05-01 17:08:SS	37.106.101.50	Male	31-35	Single	No childern	Junior resident	Radiology		No	No	No	No	Always	Most of the time	Yes	Yes	Most of the time	Most of the time	Most of the time	Rarely	No	No	No	Most of the time	Most of the time	No	No	No	No	No	No	No	No	No	Rarely	Rarely	Always
11558473530	258877035	2020-05-01 17:02:SS	2020-05-01 17:06:SS	2.91.79.46		26-30	Married	No childern	Senior resident	General surgery		Yes	Yes	Yes	No	Never	Never	No	Not sure	Always	Always	Always	Rarely	Yes	Yes	Yes	Never	Never	No	No	No	No	No	No	No	No	No	Never	Never	Always
11558458498	258877035	2020-05-01 16:58:SS	2020-05-01 17:02:SS	78.95.237.26	Female	26-30	Single	No childern	Junior resident	General surgery		Yes	No	Yes	Yes	Most of the time	Always	Yes	Not sure	Rarely	Rarely	Rarely	Most of the time	No	No		Most of the time	Most of the time	Yes	No	No	Yes	No	No	No	Yes	Yes	Most of the time	Most of the time	Rarely
11558453984	258877035	2020-05-01 16:56:SS	2020-05-01 17:00:SS	78.95.218.224	Male	31-35	Single	No childern	Senior resident	General surgery		Yes	Yes	Yes	Yes	Always	Never	Yes	Not sure	Most of the time	Always	Always	Most of the time	No	No	No	Most of the time	Most of the time	Yes	Yes	No	No	Yes	Yes	No	Yes	Yes	Rarely	Never	Always
11558452501	258877035	2020-05-01 16:56:SS	2020-05-01 17:00:SS	93.169.106.158	Male	26-30	Married	1	Senior resident	General surgery		Yes	Yes	Yes	Yes	Most of the time	Most of the time	Yes	Yes	Most of the time	Most of the time	Always	Always	No	No	No	Most of the time	Rarely	Yes	Yes	Yes	Yes	No	No	No	Yes	Yes	Rarely	Rarely	Always
11558447863	258877035	2020-05-01 16:56:SS	2020-05-01 16:59:SS	37.126.33.183	Female	26-30	Single	No childern	Junior resident	Internal medicine		Yes	Yes	Yes	No	Most of the time	Never	Yes	Not sure	Always	Always	Always	Always	No	No		Never	Never	No	No	Yes	Yes	No	No	No	Yes		Rarely	Never	Always
11558447426	258877035	2020-05-01 16:55:SS	2020-05-01 16:58:SS	94.98.206.7	Male	26-30	Single	No childern	Junior resident	General surgery		Yes	Yes	No	No	Most of the time	Always	Yes	Not sure	Rarely	Most of the time	Always	Most of the time	No	No	No	Rarely	Most of the time	No	No	Yes	No	Yes	No	No	Yes	Yes	Always	Most of the time	Never
11558446751	258877035	2020-05-01 16:55:SS	2020-05-01 16:58:SS	2.90.223.181	Male	26-30	Divorced	No childern	Senior resident	General surgery		Yes	No	Yes	No	Most of the time	Rarely	Yes	Yes	Most of the time	Always	Most of the time	Most of the time	No	No		Most of the time	Most of the time	Yes	Yes	No	Yes	Yes	No	No	No	Yes	Always	Most of the time	Most of the time
11558446574	258877035	2020-05-01 16:55:SS	2020-05-01 16:58:SS	51.252.25.62	Male	21-25	Single	No childern	Junior resident	General surgery		No	No	No	Yes	Most of the time	Rarely	Yes	Yes	Rarely	Rarely	Rarely	Always	No	No		Most of the time	Most of the time	Yes	No	Yes	No	No	No	No	Yes	Yes	Most of the time	Most of the time	Always
11549237394	258877035	2020-04-29 08:49:SS	2020-04-29 08:52:SS	51.252.63.69	Male	26-30	Single	No childern	Junior resident	Internal medicine		Yes	Yes	Yes	No	Rarely	Always	Yes	Yes	Most of the time	Most of the time	Most of the time	Most of the time	No	No	No	Most of the time	Most of the time	No	No	No	No	No	No	No	Yes	No	Rarely	Never	Always
11547741930	258877035	2020-04-28 21:37:SS	2020-04-28 21:40:SS	5.156.16.31	Female	26-30	Married	No childern	Junior resident	Internal medicine		No	No	No	No	Most of the time	Never	No	Not sure	Always	Rarely	Never	Never	No	No		Rarely	Never	Yes	Yes	No	Yes	No	No	No	Yes		Never	Rarely	Always
11540116283	258877035	2020-04-26 16:17:SS	2020-04-26 16:21:SS	129.208.47.55	Male	31-35	Single	No childern	Fellow	Internal medicine		Yes	No	No	Yes	Always	Always	Yes	Yes	Most of the time	Most of the time	Always	Always	No	No	No	Always	Always	Yes	No	No	No	Yes	No	No	No	No	Always	Always	Never
11539695479	258877035	2020-04-26 10:41:SS	2020-04-26 10:44:SS	70.74.172.54	Male	26-30	Married	1	Senior resident	Orthopedics		Yes	No	No	No	Rarely	Always	Yes	No	Always	Always	Always	Always	No	No	No	Never	Never	No	Yes	Yes	No	Yes	Yes	No	Yes	Yes	Rarely	Never	Most of the time
11539672657	258877035	2020-04-26 10:13:SS	2020-04-26 10:21:SS	37.124.146.62	Male	26-30	Single	No childern	Fellow			Yes	Yes	Yes	Yes	Always	Always	Yes	Yes	Rarely	Never	Never	Always	No	No	No	Most of the time	Most of the time	Yes	Yes	Yes	Yes	Yes	Yes	No	Yes	Yes	Rarely	Always	Rarely
11539123958	258877035	2020-04-26 00:20:SS	2020-04-26 00:24:SS	37.126.37.155	Female	31-35	Single	No childern	Fellow	Radiology		No	No	No	No	Always	Most of the time	No	Yes	Most of the time	Rarely	Never	Most of the time	No	No	No	Most of the time	Most of the time	No	No		No	No	No	No	Yes	No	Rarely	Never	Most of the time
11538549428	258877035	2020-04-25 17:03:SS	2020-04-25 17:06:SS	51.36.140.74	Male	31-35	Single	No childern	Senior resident	General surgery		Yes	No	Yes	Yes	Most of the time	Most of the time	Yes	Not sure	Rarely	Most of the time	Rarely	Rarely	No	No	No	Most of the time	Most of the time	Yes	Yes	Yes	No	No	No	No	Yes	Yes	Never	Rarely	Most of the time
11536704026	258877035	2020-04-24 21:37:SS	2020-04-24 21:40:SS	51.218.68.112	Female	26-30	Single	No childern	Junior resident	General surgery		Yes	Yes	No	No	Always	Never	Yes	No	Rarely	Always	Rarely	Most of the time	No	No	No	Most of the time	Rarely	Yes	Yes	Yes	No	No	No	No	Yes	Yes	Most of the time	Most of the time	Always
11536504843	258877035	2020-04-24 20:29:SS	2020-04-24 20:33:SS	51.253.100.162	Male	26-30	Single	No childern	Senior resident	General surgery		No	Yes	Yes	No	Most of the time	Most of the time	Yes	Yes	Rarely	Rarely	Most of the time	Most of the time	No	No		Most of the time	Most of the time	No	No	Yes	No	Yes	No	No	Yes	Yes	Always	Rarely	Rarely
11536116277	258877035	2020-04-24 18:33:SS	2020-04-24 18:36:SS	5.156.203.54	Male	26-30	Married	1	Junior resident	General surgery		Yes	No	Yes	Yes	Most of the time	Always	No	Not sure	Most of the time	Always	Rarely	Most of the time	No	No	No	Rarely	Rarely	No	Yes	Yes	No	No	No	No	No	Yes	Most of the time	Never	Always
11535728148	258877035	2020-04-24 16:43:SS	2020-04-24 16:48:SS	78.95.102.92	Female	26-30	Married	2	Junior resident	Obstetrics and gynecology		Yes	No	No	No	Most of the time	Most of the time	Yes	Yes	Most of the time	Most of the time	Most of the time	Most of the time	No	No	No	Most of the time	Most of the time	Yes	Yes	No	Yes	Yes	No	No	Yes	Yes	Rarely	Rarely	Most of the time
11534721117	258877035	2020-04-24 12:13:SS	2020-04-24 12:16:SS	78.95.126.4	Female	26-30	Married	1	Junior resident	Internal medicine		No	No	Yes	Yes	Most of the time	Never	No	Not sure	Always	Always	Always	Rarely	No	No		Rarely	Never	No	No	No	No	No	No	No	Yes		Never	Never	Always
11534458061	258877035	2020-04-24 10:32:SS	2020-04-24 10:36:SS	37.125.47.25	Female	26-30	Married	2	Senior resident	Pediatrics		No	No	No	Yes	Always	Most of the time	Yes	Yes	Always	Most of the time	Never	Most of the time	No	No	No	Rarely	Rarely	Yes	Yes	Yes	No	No	No	No	Yes	Yes	Rarely	Never	Always
11534089809	258877035	2020-04-24 07:42:SS	2020-04-24 07:46:SS	178.87.170.23	Female	26-30	Divorced	No childern	Junior resident	Family medicine		Yes	Yes	Yes	No	Always	Most of the time	Yes	Not sure	Always		Most of the time	Most of the time	No	No		Rarely	Rarely	No	No	Yes	No	No	No	No	Yes		Most of the time	Never	Rarely
11533024608	258877035	2020-04-23 22:35:SS	2020-04-23 22:40:SS	213.166.135.93	Female	26-30	Single	No childern	Junior resident	General surgery		Yes	No	No	No	Always	Always	No	Yes	Always	Most of the time	Most of the time	Never	No	No	No	Most of the time	Most of the time	No	No	No	Yes	Yes	Yes	No	Yes	Yes	Most of the time	Rarely	Always
11532795410	258877035	2020-04-23 21:18:SS	2020-04-23 21:22:SS	37.124.19.104	Male	26-30	Married	No childern	Junior resident	Family medicine		Yes	No	No	No	Rarely	Most of the time	Yes	Not sure	Rarely	Never	Never	Rarely	No	No	No	Most of the time	Most of the time	No	Yes	No	No	No	No	No	Yes	Yes	Most of the time	Most of the time	Most of the time
11532779294	258877035	2020-04-23 21:14:SS	2020-04-23 21:17:SS	94.49.190.21	Male	26-30	Married	No childern	Junior resident	Emergency medicine		No	No	Yes	No	Most of the time	Most of the time	Yes	Yes	Rarely	Rarely	Rarely	Most of the time	No	No	No	Rarely	Rarely	No	No	Yes	No	No	No	Yes	No	No	Most of the time	Rarely	Most of the time
11532744062	258877035	2020-04-23 20:58:SS	2020-04-23 21:06:SS	93.169.155.137	Female	21-25	Single	No childern	Junior resident	Neurology		Yes	Yes	Yes	No	Always	Never	No	Not sure	Most of the time	Most of the time	Most of the time	Most of the time	No	No	No	Most of the time	Rarely	No	No	Yes	No	Yes	No	No	Yes		Rarely	Never	Always
11532509549	258877035	2020-04-23 19:49:SS	2020-04-23 19:52:SS	37.106.106.181	Female	26-30	Married	1	Junior resident	Internal medicine		Yes	Yes	Yes	No	Rarely	Rarely	No	Not sure	Most of the time	Most of the time	Most of the time	Most of the time	No	No	No	Rarely	Rarely	Yes	Yes	No	No	Yes	No	No	Yes	No	Rarely	Rarely	Most of the time
11532251753	258877035	2020-04-23 18:15:SS	2020-04-23 18:36:SS	51.253.67.214	Male	26-30	Single	No childern	Senior resident	Radiology		Yes	Yes	No	Yes	Always	Most of the time	Yes	No	Most of the time	Rarely	Rarely	Rarely	No	No		Rarely	Rarely	Yes	No	Yes	No	No	No	No	No		Most of the time	Rarely	Always
11532166533	258877035	2020-04-23 18:01:SS	2020-04-23 18:11:SS	37.126.53.47	Female	31-35	Married	2	Junior resident	Dermatology		Yes	No	No	No	Most of the time	Most of the time	Yes	Yes	Always	Always	Always	Most of the time	No	No		Never	Never	No	No	No	No	Yes	Yes	No	Yes	Yes	Never	Never	Always
11532016164	258877035	2020-04-23 17:22:SS	2020-04-23 17:28:SS	37.121.211.179	Female	26-30	Single	No childern	Senior resident	General surgery		Yes	Yes	Yes	No	Most of the time	Always	No	Yes	Always	Most of the time	Always	Most of the time	No	No	No	Rarely	Never	Yes	Yes	Yes	No	No	No	No	Yes	Yes	Most of the time	Rarely	Always
11531985730	258877035	2020-04-23 17:15:SS	2020-04-23 17:19:SS	2.88.185.2	Female	31-35	Married	1	Junior resident	Internal medicine		Yes	No	No	No	Most of the time	Most of the time	Yes	Not sure	Most of the time	Most of the time	Always	Never	No	No	No	Rarely	Rarely	No	No	Yes	No	No	No	No	No	No	Rarely	Most of the time	Always
11531945060	258877035	2020-04-23 17:04:SS	2020-04-23 17:08:SS	213.166.135.129	Female	26-30	Married	1	Junior resident	Internal medicine		Yes	Yes	Yes	No	Rarely	Most of the time	Yes	Not sure	Always	Always	Always	Most of the time	No	No		Never	Never	No	No	No	No	No	Yes	No	Yes		Never	Never	Always
11531923483	258877035	2020-04-23 16:12:SS	2020-04-23 17:02:SS	176.225.231.43	Male	31-35	Married	No childern	Senior resident		Psychiatry	Yes	Yes	No	No	Never	Rarely	Yes	Yes	Always	Always	Always		No	No	No	Never	Rarely	Yes	Yes	No	Yes	Yes	Yes	Yes	Yes	No	Rarely	Never	Always
11531853762	258877035	2020-04-23 16:38:SS	2020-04-23 16:43:SS	149.109.30.109	Female	26-30	Single	No childern	Senior resident	Internal medicine		No	No	No	No	Most of the time	Always	No	Not sure	Most of the time	Most of the time	Most of the time	Most of the time	No	No	No	Rarely	Rarely	Yes	No	Yes	No	No	No	No	Yes		Most of the time	Most of the time	Always
11531832876	258877035	2020-04-23 16:32:SS	2020-04-23 16:37:SS	46.153.19.56	Male	21-25	Single	No childern	Junior resident		Plastic surgery	No	Yes	No	No	Most of the time	Always	Yes	Yes	Most of the time	Most of the time	Most of the time	Rarely	No	No	No	Most of the time	Most of the time	Yes	Yes	No	Yes	Yes	No	No	No	Yes	Always	Most of the time	Most of the time
11531815930	258877035	2020-04-23 16:24:SS	2020-04-23 16:33:SS	51.36.166.31	Female	21-25	Single	No childern	Junior resident	ENT		No	No	No	No	Always	Always	Yes	Yes	Most of the time	Always	Never	Always	No	No	No	Most of the time	Most of the time	Yes	Yes	No	Yes	No	No	Yes	Yes	Yes	Always	Never	Most of the time
11531807197	258877035	2020-04-23 16:26:SS	2020-04-23 16:30:SS	37.124.213.93	Male	26-30	Single	No childern	Senior resident	Radiology		Yes	Yes	No	Yes	Always	Never	Yes	No	Rarely	Rarely	Most of the time	Rarely	No	No	No	Most of the time	Rarely	Yes	No	No	Yes	No	No	No	Yes	Yes	Rarely	Never	Most of the time
11531780450	258877035	2020-04-23 16:14:SS	2020-04-23 16:23:SS	51.36.162.12	Male	26-30	Single	No childern	Junior resident	Internal medicine		Yes	No	No	No	Most of the time	Most of the time	No	No	Always	Always	Always	Rarely	No	No	No	Never	Never	No	No	No	No	Yes	No	No	Yes		Rarely	Never	Always
11531773814	258877035	2020-04-23 16:16:SS	2020-04-23 16:21:SS	95.184.69.224	Male	26-30	Single	No childern	Senior resident	Internal medicine		Yes	No	Yes	No	Rarely	Most of the time	No	Not sure	Always	Always	Always	Rarely	No	No	No	Rarely	Rarely	No	No	No	No	Yes	Yes	No	Yes	Yes	Never	Never	Always
11531699834	258877035	2020-04-23 15:59:SS	2020-04-23 16:02:SS	178.87.11.119	Female	26-30	Married	1	Senior resident	General surgery		Yes	No	No	Yes	Always	Always	Yes	Yes	Rarely	Rarely	Never	Always	No	No	No	Most of the time	Most of the time	Yes	Yes	Yes	No	Yes	No	No	Yes	Yes	Most of the time	Rarely	Most of the time
11531609987	258877035	2020-04-23 15:33:SS	2020-04-23 15:39:SS	51.36.181.189	Female	26-30	Single	No childern	Senior resident	General surgery		Yes	No	Yes	No	Most of the time	Rarely	No	No	Most of the time	Rarely	Most of the time	Rarely	No	No	No	Rarely	Most of the time	No	No	Yes	No	Yes	No	No	Yes	Yes	Most of the time	Rarely	Most of the time
11531604559	258877035	2020-04-23 15:35:SS	2020-04-23 15:37:SS	159.0.82.180	Male	31-35	Married	1	Fellow	General surgery		Yes	No	Yes	Yes	Most of the time	Most of the time	No	Yes	Most of the time	Rarely	Rarely	Rarely	No	No	No	Most of the time	Rarely	No	No	No	No	No	No	No	Yes	Yes	Most of the time	Rarely	Never
11531600495	258877035	2020-04-23 15:33:SS	2020-04-23 15:36:SS	93.168.47.12	Female	26-30	Single	No childern	Senior resident	Internal medicine	Internal medicine	Yes	No	Yes	Yes	Most of the time	Most of the time	Yes	Yes	Most of the time	Most of the time	Most of the time	Most of the time	No	No	No	Most of the time	Always	No	No	No	No	Yes	Yes	No	Yes	Yes	Rarely	Rarely	Always
11531598700	258877035	2020-04-23 15:32:SS	2020-04-23 15:36:SS	178.87.144.230	Female	21-25	Single	No childern	Junior resident	Radiology		No	No	No	Yes	Most of the time	Always	Yes	Yes	Most of the time	Most of the time	Most of the time	Rarely	No	No		Most of the time	Most of the time	Yes	Yes	Yes	No	No	No	No	Yes		Most of the time	Rarely	Always
11531596698	258877035	2020-04-23 15:33:SS	2020-04-23 15:35:SS	51.218.120.240	Female	26-30	Married	No childern	Junior resident	ENT		No	No	No	No	Always	Most of the time	Yes	No	Rarely	Never	Never	Rarely	No	No	No	Rarely	Rarely	Yes	No	No	No	Yes	No	No	Yes	Yes	Most of the time	Rarely	Always
11531582398	258877035	2020-04-23 15:28:SS	2020-04-23 15:32:SS	178.87.22.177	Female	31-35	Single	No childern	Fellow	ENT		No	No	No	Yes	Always	Always	Yes	No	Always	Most of the time	Rarely	Always	No	No	No	Always	Most of the time	Yes	No	No	Yes	Yes	No	No	Yes	Yes	Always	Always	Never
11531580569	258877035	2020-04-23 15:28:SS	2020-04-23 15:31:SS	94.49.231.190	Female	21-25	Single	No childern	Junior resident	General surgery		Yes	No	No	Yes	Always	Always	Yes	Yes	Always	Most of the time	Most of the time	Rarely	No	No		Rarely	Rarely	Yes	Yes	No	Yes	Yes	No	No	Yes	Yes	Always	Most of the time	Most of the time
11531579645	258877035	2020-04-23 15:27:SS	2020-04-23 15:31:SS	188.49.228.32	Female	26-30	Single	No childern	Junior resident	Family medicine		Yes	Yes	No	Yes	Most of the time	Most of the time	No	Not sure	Most of the time	Rarely	Rarely	Most of the time	No	No	No	Most of the time	Most of the time	Yes	Yes	Yes	Yes	No	No	Yes	Yes		Most of the time	Rarely	Rarely
11531576482	258877035	2020-04-23 15:25:SS	2020-04-23 15:30:SS	78.95.63.173	Male	26-30	Married	No childern	Senior resident	Radiology		Yes	Yes	No	No	Always	Always	Yes	Not sure	Rarely	Rarely	Rarely	Most of the time	No	No	No	Most of the time	Always	Yes	Yes	Yes	Yes	Yes	No	No	Yes	Yes	Always	Always	Most of the time
11531553725	258877035	2020-04-23 15:20:SS	2020-04-23 15:24:SS	37.106.68.13	Female	26-30	Single	No childern	Junior resident	Internal medicine		Yes	Yes	Yes	No	Rarely	Never	Yes	No	Always	Always	Always	Rarely	No	No	No	Never	Never	No	No	No	No	No	No	No	Yes	No	Rarely	Never	Always
11531549741	258877035	2020-04-23 15:20:SS	2020-04-23 15:23:SS	51.39.149.170	Male	21-25	Single	No childern	Junior resident		Psychitry	Yes	Yes	No	No	Rarely	Always	Yes	Yes	Rarely	Rarely	Rarely	Rarely	No	No	No	Most of the time	Most of the time	No	No	Yes	No	No	No	No	No		Always	Most of the time	Most of the time
11531536984	258877035	2020-04-23 15:18:SS	2020-04-23 15:20:SS	51.218.5.178	Male	31-35	Divorced	1	Junior resident	Internal medicine		Yes	Yes	Yes	Yes	Always	Always	No	No	Most of the time	Most of the time	Most of the time	Most of the time	No	No	No	Rarely	Rarely	Yes	No	Yes	No	Yes	No	No	Yes		Rarely	Always	Always
11531529826	258877035	2020-04-23 15:16:SS	2020-04-23 15:18:SS	51.218.127.227	Male	26-30	Married	No childern	Senior resident	Anesthesia		Yes	Yes	Yes	No	Most of the time	Rarely	Yes	No	Always	Always	Always	Most of the time	No	No	No	Rarely	Never	No	No	No	No	Yes	Yes	No	Yes	Yes	Most of the time	Never	Always
11531526105	258877035	2020-04-23 15:14:SS	2020-04-23 15:17:SS	37.121.213.229	Male	26-30	Married	No childern	Junior resident	Internal medicine		Yes	Yes	Yes	Yes	Rarely	Always	Yes	Yes	Rarely	Rarely	Never	Most of the time	No	No		Rarely	Never	Yes	No	Yes	No	No	No	No	Yes		Always	Always	Most of the time
11531515223	258877035	2020-04-23 15:10:SS	2020-04-23 15:15:SS	93.169.50.241	Female	26-30	Single	No childern	Junior resident	Neurology		Yes	No	No	No	Most of the time	Always	Yes	Yes	Always	Most of the time	Rarely	Never	No	No	No	Never	Never	Yes	Yes	No	No	No	Yes	Yes	Yes	No	Never	Never	Always
11531498287	258877035	2020-04-23 15:07:SS	2020-04-23 15:11:SS	51.39.131.34	Female	31-35	Married	No childern	Fellow	Family medicine		No	Yes	Yes	Yes	Never	Rarely	Yes	Not sure	Most of the time	Most of the time	Rarely	Most of the time	No	No	No	Rarely	Rarely	No	Yes	No	No	Yes	No	No	Yes		Never	Rarely	Always
11531497167	258877035	2020-04-23 15:08:SS	2020-04-23 15:10:SS	37.121.134.154	Female	26-30	Single	No childern	Junior resident	General surgery		Yes	Yes	No	No	Most of the time	Most of the time	Yes	Yes	Rarely	Most of the time	Rarely	Most of the time	No	No	No	Most of the time	Rarely	Yes	No	No	No	No	No	No	Yes	Yes	Always	Most of the time	Rarely
11531495006	258877035	2020-04-23 15:03:SS	2020-04-23 15:10:SS	5.156.111.169	Male	26-30	Single	No childern	Junior resident	Internal medicine		Yes	No	No	No	Most of the time	Most of the time	No	Yes	Most of the time	Most of the time	Most of the time	Rarely	No	No	No	Rarely	Most of the time	No	No	No	No	Yes	Yes	No	Yes	Yes	Never	Never	Always
11531492151	258877035	2020-04-23 14:58:SS	2020-04-23 15:09:SS	51.39.204.102	Male	26-30	Single	No childern	Junior resident	Intensive care		Yes	No	Yes	Yes	Always	Rarely	Yes	Yes	Most of the time	Always	Always	Most of the time	No	No	No	Most of the time	Most of the time	No	No	No	No	Yes	No	No	Yes	No	Most of the time	Never	Always
11531477769	258877035	2020-04-23 15:01:SS	2020-04-23 15:05:SS	51.252.38.152	Female	26-30	Married	1	Senior resident	Family medicine		Yes	Yes	Yes	Yes	Most of the time	Never	No	Yes	Always	Most of the time	Never	Always	No	No	No	Most of the time	Never	Yes	Yes	Yes	No	Yes	No	No	Yes		Never	Never	Always
11531471786	258877035	2020-04-23 15:01:SS	2020-04-23 15:04:SS	95.184.238.154	Female	26-30	Single	No childern	Junior resident	Internal medicine		Yes	Yes	No	No	Most of the time	Most of the time	Yes	Yes	Always	Most of the time	Most of the time	Most of the time	No	No	No	Most of the time	Rarely	Yes	Yes	Yes	No	No	No	No	Yes	Yes	Most of the time	Rarely	Most of the time
11531448734	258877035	2020-04-23 14:55:SS	2020-04-23 14:58:SS	128.234.157.151	Female	26-30	Married	No childern	Junior resident	Family medicine		Yes	Yes	No	Yes	Most of the time	Most of the time	Yes	Yes	Most of the time	Rarely	Rarely	Always	No	No	No	Most of the time	Most of the time	Yes	Yes	Yes	Yes	No	No	Yes	Yes	No	Most of the time	Most of the time	Always
11531440487	258877035	2020-04-23 14:51:SS	2020-04-23 14:55:SS	93.169.45.143	Female	21-25	Single	No childern	Junior resident	Internal medicine		Yes	No	Yes	No	Most of the time	Rarely	Yes	Not sure	Most of the time	Rarely	Rarely	Never	No	No	No	Never	Never	Yes	No	No	No	No	No	No	Yes	Yes	Rarely	Rarely	Always
11531424363	258877035	2020-04-23 14:48:SS	2020-04-23 14:51:SS	128.234.125.19	Female	26-30	Single	No childern	Junior resident	General surgery		Yes	Yes	Yes	Yes	Most of the time	Most of the time	Yes	Yes	Most of the time	Always	Always	Most of the time	No	No	No	Most of the time	Most of the time	No	No	No	No	No	No	No	Yes	Yes	Most of the time	Rarely	Always
11531400415	258877035	2020-04-23 14:41:SS	2020-04-23 14:44:SS	129.208.227.246	Female	26-30	Single	No childern	Junior resident	Family medicine		Yes	No	No	No	Never	Never	No	No	Most of the time	Always	Most of the time	Most of the time	No	No	No	Rarely	Most of the time	No	No	No	No	Yes	No	No	Yes		Rarely	Never	Always
11531398611	258877035	2020-04-23 14:40:SS	2020-04-23 14:44:SS	51.39.139.61	Male	26-30	Married	No childern	Junior resident	Family medicine		Yes	Yes	No	No	Most of the time	Always	Yes	Not sure	Rarely	Rarely	Rarely	Rarely	No	No	No	Most of the time	Rarely	Yes	Yes	Yes	Yes	No	No	No	Yes	No	Rarely	Rarely	Most of the time
11531394644	258877035	2020-04-23 14:39:SS	2020-04-23 14:43:SS	95.184.188.226	Female	26-30	Married	1	Senior resident	General surgery		Yes	Yes	Yes	No	Rarely	Rarely	No	Yes	Always	Always	Always	Most of the time	No	No	No	Rarely	Rarely	Yes	Yes	No	Yes	Yes	No	No	Yes	Yes	Never	Never	Always
11531394048	258877035	2020-04-23 14:40:SS	2020-04-23 14:43:SS	37.56.61.21	Female	31-35	Single	No childern	Fellow	General surgery		Yes	No	No	Yes	Rarely	Rarely	No	No	Always	Always	Always	Rarely	No	No	No	Rarely	Never	No	No	No	No	Yes	Yes	No	Yes	Yes	Always	Most of the time	Rarely
11531393224	258877035	2020-04-23 14:39:SS	2020-04-23 14:42:SS	37.125.217.197	Male	26-30	Married	1	Junior resident	General surgery		Yes	Yes	Yes	No	Most of the time	Never	No	No	Rarely	Most of the time	Most of the time	Rarely	No	No	No	Never	Never	No	No	No	No	No	No	No	Yes	Yes	Most of the time	Never	Always
11531387234	258877035	2020-04-23 14:36:SS	2020-04-23 14:41:SS	95.187.19.44	Female	26-30	Single	No childern	Fellow	Radiology		Yes	Yes	Yes	No	Rarely	Never	No	Not sure	Always	Most of the time	Always	Rarely	Yes	No	No	Rarely	Rarely	Yes	Yes	Yes	Yes	Yes	No	Yes	Yes	Yes	Rarely	Rarely	Always
11531385272	258877035	2020-04-23 14:37:SS	2020-04-23 14:40:SS	151.255.211.157	Male	31-35	Married	1	Senior resident	ENT		Yes	Yes	No	Yes	Most of the time	Most of the time	Yes	Not sure	Most of the time	Rarely	Rarely	Most of the time	No	No	No	Most of the time	Most of the time	Yes	Yes	Yes	Yes	Yes	No	No	No	No	Most of the time	Most of the time	Most of the time
11531374706	258877035	2020-04-23 14:32:SS	2020-04-23 14:37:SS	5.156.13.56	Female	26-30	Single	No childern	Junior resident	Family medicine		No	No	Yes	Yes	Most of the time	Most of the time	Yes	Yes	Most of the time	Always	Always	Most of the time	No	No	No	Rarely	Most of the time	Yes	Yes	No	No	No	Yes	No	No	No	Most of the time	Most of the time	Always
11531367461	258877035	2020-04-23 14:32:SS	2020-04-23 14:35:SS	94.49.156.182	Male	26-30	Single	No childern	Junior resident	Family medicine		Yes	Yes	No	No	Most of the time	Always	Yes	Yes	Always	Always	Always	Rarely	No	No	No	Rarely	Most of the time	No	No	No	No	No	No	No	Yes		Most of the time	Rarely	Most of the time
11531366825	258877035	2020-04-23 14:31:SS	2020-04-23 14:35:SS	93.168.192.168	Female	26-30	Married	1	Junior resident	General surgery		Yes	No	Yes	Yes	Most of the time	Always	Yes	Yes	Always	Most of the time	Rarely	Always	No	No		Rarely	Rarely	Yes	Yes	Yes	No	No	No	No	Yes	Yes	Most of the time	Rarely	Always
11531366525	258877035	2020-04-23 14:32:SS	2020-04-23 14:35:SS	51.39.146.39	Female	26-30	Single	No childern	Senior resident	Internal medicine		No	No	No	No	Most of the time	Most of the time	Yes	Not sure	Rarely	Rarely	Rarely	Most of the time	No	No	No	Most of the time	Most of the time	Yes	Yes	Yes	Yes	No	No	No	Yes	Yes	Always	Never	Most of the time
11531355810	258877035	2020-04-23 14:28:SS	2020-04-23 14:32:SS	93.168.251.184	Male	26-30	Married	1	Senior resident	General surgery		Yes	No	No	No	Always	Always	Yes	Yes	Most of the time	Most of the time	Most of the time	Rarely	No	No	No	Most of the time	Most of the time	Yes	Yes	Yes	No	No	No	No	Yes	Yes	Always	Most of the time	Rarely
11531340796	258877035	2020-04-23 14:25:SS	2020-04-23 14:28:SS	151.254.62.173	Female	26-30	Married	1	Junior resident	Family medicine		Yes	Yes	Yes	No	Most of the time	Most of the time	Yes	Yes	Always	Always	Always	Most of the time	No	No	No	Rarely	Never	No	No	No	No	Yes	No	No	Yes	No	Never	Never	Always
11531324074	258877035	2020-04-23 14:18:SS	2020-04-23 14:23:SS	95.219.156.220	Female	26-30	Married	No childern	Senior resident	Internal medicine		No	No	Yes	No	Rarely	Most of the time	No	Yes	Rarely	Rarely	Rarely	Always	No	No		Most of the time	Most of the time	Yes	Yes	Yes	No	Yes	No	No	Yes		Always	Most of the time	Rarely
11531307589	258877035	2020-04-23 14:11:SS	2020-04-23 14:18:SS	95.184.222.129	Female	26-30	Married	2	Junior resident	Family medicine		Yes	Yes	No	Yes	Never	Always	No	Not sure	Most of the time	Never	Never	Most of the time	No	No		Never	Never	Yes	Yes	No	No	No	No	Yes	Yes		Never	Never	Most of the time
11531280472	258877035	2020-04-23 14:06:SS	2020-04-23 14:11:SS	37.121.235.186	Male	26-30	Married	No childern	Junior resident	General surgery		Yes	Yes	No	No	Most of the time	Always	No	Yes	Rarely	Rarely	Never	Most of the time	No	No	No	Most of the time	Most of the time	Yes	No	Yes	No	Yes	No	No	Yes	Yes	Most of the time	Always	Most of the time
11531279739	258877035	2020-04-23 14:07:SS	2020-04-23 14:11:SS	37.121.178.116	Female	26-30	Married	1	Senior resident	Family medicine		Yes	Yes	No	Yes	Most of the time	Never	No	Not sure	Most of the time	Always	Most of the time	Rarely	No	No		Most of the time	Rarely	Yes	Yes	No	No	No	No	Yes	Yes		Never	Never	Always
11531271271	258877035	2020-04-23 14:06:SS	2020-04-23 14:08:SS	78.95.189.200	Female	26-30	Single	No childern	Senior resident	Ophthalmology		Yes	No	No	No	Most of the time	Rarely	Yes	Not sure	Most of the time	Rarely	Rarely	Most of the time	No	No	No	Most of the time	Most of the time	Yes	Yes	Yes	Yes	No	No	Yes	Yes	Yes	Rarely	Never	Always
11531261181	258877035	2020-04-23 14:02:SS	2020-04-23 14:06:SS	51.253.34.112	Female	26-30	Married	1	Junior resident	Family medicine		No	Yes	Yes	No	Always	Most of the time	Yes	Not sure	Always	Always	Most of the time	Never	No	No	No	Rarely	Never	No	Yes	No	No	No	No	No	Yes		Most of the time	Never	Always
11531255230	258877035	2020-04-23 13:59:SS	2020-04-23 14:04:SS	37.127.31.16	Male	26-30	Married	No childern	Junior resident	General surgery		Yes	Yes	Yes	No	Always	Never	No	Yes	Most of the time	Always	Most of the time	Always	No	No	No	Rarely	Rarely	Yes	No	Yes	No	Yes	Yes	No	Yes	Yes	Rarely	Never	Always
11531249534	258877035	2020-04-23 13:52:SS	2020-04-23 14:02:SS	37.125.220.242	Female	26-30	Single	No childern	Junior resident	Urology		No	No	No	Yes	Always	Most of the time	Yes	Yes	Most of the time	Most of the time	Most of the time	Rarely	No	Yes	No	Most of the time	Most of the time	No	No	No	No	No	No	Yes	Yes	Yes	Most of the time	Rarely	Always
11531245182	258877035	2020-04-23 13:58:SS	2020-04-23 14:01:SS	178.80.4.97	Female	31-35	Married	3 or more	Senior resident	Family medicine		Yes	Yes	No	No	Most of the time	Most of the time	Yes	Yes	Never	Rarely	Rarely	Most of the time	No	No	No	Most of the time	Rarely	Yes	Yes	Yes	No	No	No	No	Yes		Rarely	Never	Always
11531238469	258877035	2020-04-23 13:52:SS	2020-04-23 13:59:SS	37.125.50.113	Female	26-30	Married	No childern	Junior resident	Internal medicine		Yes	No	No	No	Most of the time	Always	Yes	Yes	Most of the time	Most of the time	Rarely	Most of the time	No	No	No	Most of the time	Most of the time	Yes	Yes	Yes	No	No	No	No	Yes	Yes	Most of the time	Most of the time	Always
11531237679	258877035	2020-04-23 13:57:SS	2020-04-23 13:59:SS	178.87.244.49	Female	26-30	Divorced	1	Senior resident	Pathology		No	No	No	No	Most of the time	Rarely	Yes	Yes	Most of the time	Rarely	Most of the time	Never	No	No	No	Most of the time	Most of the time	Yes	Yes	No	No	No	No	No	Yes	Yes	Most of the time	Rarely	Always
11531226707	258877035	2020-04-23 13:53:SS	2020-04-23 13:56:SS	37.124.128.153	Female	26-30	Married	2	Senior resident	Internal medicine		Yes	Yes	Yes	No	Always	Rarely	Yes	Yes	Most of the time	Most of the time	Rarely	Most of the time	No	No		Rarely	Most of the time	No	No	No	No	Yes	No	No	Yes		Never	Never	Always
11531210732	258877035	2020-04-23 13:47:SS	2020-04-23 13:51:SS	37.125.65.190	Female	26-30	Single	No childern	Junior resident	Family medicine		No	Yes	No	Yes	Most of the time	Most of the time	Yes	Not sure	Most of the time	Most of the time	Most of the time	Most of the time	No	No	No	Rarely	Rarely	No	No	No	No	No	No	No	Yes	No	Rarely	Rarely	Most of the time
11531196039	258877035	2020-04-23 13:44:SS	2020-04-23 13:47:SS	51.252.14.237	Female	21-25	Married	1	Junior resident	Dermatology		No	Yes	Yes	No	Most of the time	Most of the time	Yes	Not sure	Most of the time	Never	Most of the time	Never	No	No	No	Most of the time	Most of the time	No	Yes	Yes	No	No	Yes	No	Yes		Rarely	Rarely	Always
11531179070	258877035	2020-04-23 13:39:SS	2020-04-23 13:42:SS	93.168.217.68	Female	26-30	Married	No childern	Junior resident	Family medicine		Yes	Yes	No	Yes	Most of the time	Most of the time	Yes	Not sure	Most of the time	Most of the time	Most of the time	Most of the time	No	No	No	Rarely	Rarely	No	Yes	Yes	No	No	No	No	Yes		Rarely	Rarely	Most of the time
11531166996	258877035	2020-04-23 13:35:SS	2020-04-23 13:38:SS	95.184.148.126	Female	26-30	Married	1	Senior resident	Family medicine		Yes	Yes	No	No	Rarely	Most of the time	Yes	Yes	Always	Always	Most of the time	Always	No	No	No	Rarely	Rarely	No	No	No	No	No	No	No	Yes		Rarely	Rarely	Always
11531164004	258877035	2020-04-23 13:33:SS	2020-04-23 13:37:SS	95.184.199.229	Male	21-25	Single	No childern	Junior resident	Emergency medicine		Yes	Yes	Yes	No	Most of the time	Most of the time	Yes	Not sure	Most of the time	Most of the time	Rarely	Most of the time	No	No		Rarely	Most of the time	No	No	No	No	No	No	No	Yes		Rarely	Rarely	Always
11531139923	258877035	2020-04-23 13:26:SS	2020-04-23 13:30:SS	176.19.249.58	Female	26-30	Divorced	No childern	Senior resident	Anesthesia	ER	Yes	No	Yes	Yes	Most of the time	Most of the time	Yes	Yes	Always	Most of the time	Rarely	Most of the time	No	No	No	Most of the time	Most of the time	No	No	No	No	Yes	No	No	No		Most of the time	Rarely	Always
11531130721	258877035	2020-04-23 13:23:SS	2020-04-23 13:27:SS	37.106.128.156	Male	>40	Married	2	Fellow		Adult Medical Oncology	Yes	No	No	No	Most of the time	Most of the time	Yes	Yes	Most of the time	Most of the time	Most of the time	Most of the time	No	No	No	Most of the time	Most of the time	Yes	Yes	Yes	No	No	No	No	No	Yes	Most of the time	Rarely	Most of the time
11531130431	258877035	2020-04-23 13:23:SS	2020-04-23 13:27:SS	8.44.59.51	Female	31-35	Married	1	Fellow		Adult Rheumatology	Yes	Yes	No	No	Always	Most of the time	Yes	Yes	Always	Most of the time	Always	Most of the time	No	No	No	Most of the time	Most of the time	Yes	Yes	No	No	Yes	No	No	Yes		Most of the time	Rarely	Most of the time
11531125065	258877035	2020-04-23 13:23:SS	2020-04-23 13:26:SS	99.235.241.16	Male	31-35	Married	2	Fellow	Orthopedics		Yes	No	Yes	No	Most of the time	Most of the time	Yes	Not sure	Always	Always	Always	Rarely	No	No	No	Most of the time	Most of the time	No	No	No	No	Yes	Yes	No	Yes		Always	Rarely	Always
11531115791	258877035	2020-04-23 13:17:SS	2020-04-23 13:23:SS	213.166.153.126	Male	31-35	Married	1	Fellow		Medical oncology	Yes	No	No	No	Most of the time	Most of the time	Yes	Not sure	Most of the time	Rarely	Rarely	Most of the time	No	No	No	Most of the time	Most of the time	No	No	Yes	No	No	No	No	Yes	No	Most of the time	Always	Always
11531109660	258877035	2020-04-23 13:16:SS	2020-04-23 13:21:SS	142.247.3.240	Male	31-35	Single	No childern	Junior resident	Family medicine		Yes	Yes	No	No	Never	Rarely	Yes	Not sure	Most of the time	Rarely	Rarely	Never	No	No	No	Rarely	Rarely	Yes	Yes	No	Yes	No	No	No	Yes	Yes	Rarely	Rarely	Most of the time
11531107615	258877035	2020-04-23 13:17:SS	2020-04-23 13:20:SS	37.125.193.241	Female	26-30	Married	1	Senior resident	General surgery		Yes	Yes	No	No	Always	Most of the time	No	Not sure	Always	Always	Never	Most of the time	No	No		Rarely	Never	Yes	Yes	Yes	No	No	No	No	Yes	Yes	Most of the time	Rarely	Most of the time
11531105418	258877035	2020-04-23 13:16:SS	2020-04-23 13:20:SS	151.254.102.129	Male	31-35	Married	1	Fellow		Ped GI	Yes	No	No	No	Most of the time	Most of the time	No	No	Most of the time	Most of the time	Most of the time	Rarely	No	No	No	Most of the time	Rarely	No	No	No	No	No	No	No	Yes	No	Most of the time	Rarely	Most of the time
11531094978	258877035	2020-04-23 13:14:SS	2020-04-23 13:17:SS	93.168.209.140	Female	31-35	Married	1	Senior resident	Family medicine		Yes	Yes	No	No	Rarely	Rarely	Yes	Yes	Always	Always	Always	Most of the time	No	No		Rarely	Never	No	No	No	No	No	No	No	Yes		Never	Never	Always
11531089213	258877035	2020-04-23 13:11:SS	2020-04-23 13:15:SS	95.184.23.113	Female	26-30	Married	1	Senior resident		Emergency Medicine	Yes	Yes	Yes	Yes	Most of the time	Never	No	Not sure	Always	Always	Always	Most of the time	No	No	No	Rarely	Rarely	No	No	No	No	No	Yes	Yes	No		Rarely	Never	Always
11531084237	258877035	2020-04-23 13:10:SS	2020-04-23 13:13:SS	5.42.246.195	Female	26-30	Single	No childern	Junior resident	Neurosurgery		Yes	Yes	Yes	No	Most of the time	Rarely	Yes	Not sure	Always	Always	Always	Most of the time	No	No	No	Rarely	Most of the time	No	No	No	No	Yes	Yes	No	Yes	Yes	Most of the time	Rarely	Most of the time
11531066271	258877035	2020-04-23 13:05:SS	2020-04-23 13:08:SS	159.0.86.152	Male	26-30	Single	No childern	Junior resident	ENT		Yes	Yes	Yes	Yes	Most of the time	Most of the time	Yes	Not sure	Most of the time	Rarely	Rarely	Always	No	No	No	Most of the time	Always	No	No	Yes	No	Yes	No	No	No	Yes	Always	Never	Most of the time
11531042006	258877035	2020-04-23 12:57:SS	2020-04-23 13:01:SS	37.126.203.223	Female	26-30	Married	1	Junior resident	General surgery		Yes	No	No	No	Most of the time	Most of the time	Yes	Yes	Most of the time	Rarely	Never	Rarely	No	No	No	Most of the time	Most of the time	No	No	No	No	No	No	No	Yes	Yes	Most of the time	Rarely	Most of the time
11531038416	258877035	2020-04-23 12:57:SS	2020-04-23 13:00:SS	31.167.247.70	Male	26-30	Single	No childern	Senior resident	Pediatrics		Yes	No	Yes	Yes	Most of the time	Always	Yes	Yes	Most of the time	Most of the time	Most of the time	Most of the time	No	No	No	Most of the time	Rarely	Yes	Yes	No	Yes	Yes	Yes	No	Yes	No	Most of the time	Rarely	Most of the time
11530792259	258876763	2020-04-23 11:27:SS	2020-04-23 11:31:SS	51.36.141.43	Male	31-35	Married	No childern	Fellow	General surgery		Yes	Yes	No	Yes	Rarely	Always	Yes	Not sure	Most of the time	Most of the time	Rarely	Most of the time	No	No	No	Most of the time	Most of the time	Yes	Yes	No	Yes	No	No	No	Yes	Yes	Rarely	Rarely	Most of the time
